# Supplementary material for: Pig Farmers’ Homes Harbor More Diverse Airborne Bacterial Communities Than Pig Stables or Suburban Homes
Source: Front Microbiol. 2018 May 1;9:870. doi: 10.3389/fmicb.2018.00870 (PMC5938556; doi:10.3389/fmicb.2018.00870)
Supplement: Supplementary file 1 [file Data_Sheet_1.XLSX]

## Sheet: Table of Contents
Supplemental tables - results of ALDEx2 analysis
Supplemental Table	Comparison environment 1	Comparison environment 2	Taxonomic level
ST1	Farmers' homes	Pigsties	Phylum
ST2	Pigsties	Suburban homes	Phylum
ST3	Farmers' homes	Suburban homes	Phylum
ST4	Farmers' homes	Pigsties	Family
ST5	Pigsties	Suburban homes	Family
ST6	Farmers' homes	Suburban homes	Family
ST7	Farmers' homes	Pigsties	Order
ST8	Pigsties	Suburban homes	Order
ST9	Farmers' homes	Suburban homes	Order
ST10	Farmers' homes	Pigsties	Genus
ST11	Pigsties	Suburban homes	Genus
ST12	Farmers' homes	Suburban homes	Genus

## Sheet: ST1 farmershome_pigsty_phylum
	rab.all	rab.win.Farmers.Home	rab.win.Pig.stable	diff.btw	diff.win	effect	overlap	we.ep	we.eBH	wi.ep	wi.eBH
Firmicutes	14.2986	13.3476	15.2306	1.86446	1.23545	1.39446	0.0785843	9.06426e-25	3.89763e-23	1.13472e-20	4.8793e-19
Deinococcus-Thermus	2.47375	3.75013	0.405329	-3.28484	3.42913	-0.880104	0.1386	8.17532e-12	5.38e-11	7.08316e-15	9.73302e-14
Chloroflexi	2.71789	4.0397	0.577939	-3.37871	3.56324	-0.831118	0.1644	3.72913e-12	2.91959e-11	1.46904e-13	1.40945e-12
Acidobacteria	0.731453	2.69793	-1.12076	-3.72368	3.93111	-0.836492	0.1568	2.07215e-10	1.14108e-09	1.85842e-12	1.13498e-11
Bacteroidetes	7.94993	8.45894	6.98742	-1.48935	1.57585	-0.820927	0.169166	7.29871e-11	4.25004e-10	2.15684e-12	1.61464e-11
Proteobacteria	9.60303	10.1394	8.49909	-1.69739	1.95647	-0.783008	0.2006	2.97074e-11	2.16703e-10	5.97359e-11	3.39398e-10
Saccharibacteria	4.40549	3.7424	5.22392	1.47663	1.83271	0.720107	0.197161	3.80118e-07	1.81428e-06	9.54578e-11	5.33037e-10
Cyanobacteria	2.62167	3.30333	1.30709	-2.06931	2.77181	-0.661062	0.21	6.80006e-08	3.4656e-07	6.17406e-10	3.31256e-09
Gemmatimonadetes	0.0048156	1.12507	-1.234	-2.35036	3.98256	-0.518439	0.2642	5.37772e-05	0.000177061	4.74523e-06	1.71126e-05
Verrucomicrobia	3.14232	2.8036	3.85448	1.12099	2.25618	0.41431	0.309338	0.00295051	0.00630035	0.000120102	0.000319908
Spirochaetae	2.4741	2.98797	1.4843	-1.39824	3.22125	-0.382677	0.316337	0.000193373	0.000612642	0.000119004	0.000350909
Chlamydiae	0.711116	0.214877	1.83028	2.33444	4.84291	0.415655	0.3284	0.000954734	0.00230745	0.000513785	0.00115798
BJ-169	-2.39483	-3.05112	-1.6653	1.33037	4.18628	0.281892	0.358328	0.0476554	0.0640624	0.0175724	0.0245434
GAL15	-2.47634	-3.12294	-1.73589	1.31115	4.25676	0.268623	0.3616	0.0493859	0.0656337	0.0199262	0.0273425
Planctomycetes	1.29018	1.61582	0.805298	-0.771337	2.90293	-0.224469	0.3828	0.0156582	0.0250995	0.0239906	0.0342152
Aminicenantes	-2.40002	-3.07494	-1.69762	1.29201	4.2843	0.258262	0.3688	0.0559632	0.0731009	0.0254532	0.0348252
Ignavibacteriae	-2.38544	-2.95214	-1.74366	1.24881	4.25139	0.246873	0.377125	0.0558875	0.0750185	0.0251463	0.0348864
Microgenomates	-2.43129	-3.04299	-1.76004	1.25672	4.26016	0.255426	0.3734	0.0510104	0.0685423	0.0276929	0.0372697
RsaHf231	-2.22102	-2.79306	-1.56557	1.20423	4.24511	0.249348	0.3772	0.0673093	0.0863041	0.0312503	0.0412358
Cloacimonetes	-2.40619	-3.00059	-1.74253	1.28704	4.25675	0.256741	0.3668	0.07036	0.0879611	0.033227	0.0436082
FBP	-0.737911	-0.144598	-1.31866	-1.05478	4.10901	-0.234398	0.383323	0.0826921	0.104063	0.033772	0.0454831
Tectomicrobia	-2.34959	-2.93652	-1.69189	1.14743	4.24308	0.232601	0.3744	0.0718367	0.0907632	0.0355762	0.0465355
WS6	-2.25594	-2.86637	-1.55538	1.26897	4.41972	0.254101	0.3706	0.0756938	0.0926576	0.0396659	0.0493323
Latescibacteria	-2.39593	-2.955	-1.7654	1.23889	4.16263	0.252099	0.375325	0.0823051	0.100669	0.0402494	0.0508034
Actinobacteria	10.3817	10.5374	10.1041	-0.415437	1.68346	-0.224919	0.40072	0.0232499	0.0389259	0.0357561	0.0517272
Armatimonadetes	-0.993779	-0.461206	-1.55816	-1.03329	3.99474	-0.222302	0.383323	0.101495	0.125835	0.0396005	0.0534001
Aerophobetes	-2.35016	-2.91511	-1.72315	1.25307	4.15039	0.252796	0.3698	0.0848291	0.10344	0.0441192	0.0539809
Atribacteria	-2.39147	-2.96437	-1.76442	1.22788	4.24991	0.251366	0.374525	0.0731952	0.0924309	0.0441357	0.0543956
TM6_	-2.26789	-2.77192	-1.67501	1.08325	4.25917	0.221622	0.3878	0.11131	0.135087	0.0646513	0.0793277
Fibrobacteres	-0.905013	-0.440687	-1.41657	-0.85851	3.80147	-0.19839	0.4026	0.111747	0.137299	0.071548	0.0886966
Lentisphaerae	0.156422	0.531849	-0.339159	-0.695611	3.60042	-0.166698	0.404519	0.149079	0.181572	0.102763	0.123355
BRC1	-2.09957	-2.51973	-1.68515	0.868768	4.23722	0.16861	0.4168	0.193299	0.226294	0.138951	0.159182
SR1_	-1.97411	-2.34685	-1.53498	0.801661	4.22091	0.158543	0.4156	0.205688	0.236702	0.139887	0.16141
Fusobacteria	3.0095	3.13998	2.7393	-0.438561	2.84341	-0.12092	0.440512	0.0256698	0.0422963	0.184044	0.216193
Chlorobi	-2.06932	-2.41966	-1.69212	0.662285	4.18235	0.139457	0.4322	0.26284	0.297018	0.194643	0.218064
Parcubacteria	-1.75668	-2.00107	-1.484	0.646546	4.18823	0.133315	0.431914	0.291969	0.32447	0.224794	0.250956
Tenericutes	4.45737	4.35413	4.70833	0.346817	2.41721	0.120986	0.4462	0.464265	0.510686	0.226022	0.263178
Synergistetes	-1.68805	-1.93129	-1.40681	0.506003	4.20083	0.105362	0.445111	0.412595	0.446659	0.313075	0.340433
Gracilibacteria	-1.79742	-1.99697	-1.57981	0.498746	4.07717	0.101015	0.4464	0.374849	0.409424	0.322771	0.349067
Deferribacteres	-1.7273	-1.97707	-1.49506	0.305052	4.23308	0.0582238	0.466	0.457141	0.496002	0.45251	0.477668
Elusimicrobia	-1.4242	-1.38373	-1.46298	-0.0346811	4.05315	-0.00968414	0.4952	0.527638	0.56441	0.540407	0.567745
Nitrospirae	-1.54997	-1.55863	-1.5394	-0.0213252	4.1127	-0.00503836	0.4982	0.523068	0.56022	0.541956	0.569756
Bacteria_unclassified	1.05051	1.1569	0.918465	-0.152065	3.12152	-0.0411974	0.477105	0.50776	0.545971	0.576433	0.602008

## Sheet: ST2 pigsty_suburbanhome_phylum
	rab.all	rab.win.City.of.Glostrup	rab.win.Pig.stable	diff.btw	diff.win	effect	overlap	we.ep	we.eBH	wi.ep	wi.eBH
Firmicutes	12.3584	11.1484	15.1192	3.93599	1.35227	2.79611	0.00659874	3.51182e-56	1.43985e-54	1.63747e-30	6.71362e-29
Acidobacteria	1.96082	3.91943	-1.26442	-5.20655	3.67476	-1.34068	0.071	2.63155e-20	2.69854e-19	1.56843e-22	2.7194e-21
Proteobacteria	10.5437	11.4905	8.35886	-3.14254	2.14866	-1.32028	0.0886	1.94741e-24	2.87138e-23	2.87889e-21	3.72456e-20
Tenericutes	2.28773	-0.0578732	4.61005	4.68478	3.96456	1.07669	0.10218	2.25875e-19	2.31529e-18	1.9696e-19	2.01963e-18
Deinococcus-Thermus	2.57562	4.47745	0.261637	-4.10647	4.03355	-0.897311	0.146971	2.86978e-12	1.62097e-11	4.47947e-15	3.44791e-14
Verrucomicrobia	2.36324	1.01949	3.74089	2.76647	3.47097	0.72237	0.1814	8.46684e-12	4.69356e-11	6.06718e-13	3.7395e-12
Saccharibacteria	4.2951	3.44365	5.09938	1.91104	2.80102	0.609866	0.190762	1.79222e-09	7.01477e-09	1.15827e-11	5.12399e-11
Actinobacteria	10.9094	11.6334	9.98134	-1.66465	2.14755	-0.67062	0.215157	2.09138e-08	8.83655e-08	1.19342e-10	5.07012e-10
Chloroflexi	2.53906	4.02427	0.398434	-3.21652	4.23712	-0.677881	0.2154	1.47266e-07	4.73075e-07	1.35144e-10	5.77962e-10
Cyanobacteria	2.68391	3.91586	1.17546	-2.39844	3.57207	-0.591639	0.2156	6.67924e-06	1.97896e-05	3.1886e-10	1.26834e-09
Spirochaetae	0.0313226	-1.06706	1.37997	2.4867	4.26069	0.516876	0.2658	3.03596e-05	8.37543e-05	1.87771e-06	5.16243e-06
Gemmatimonadetes	-0.049654	1.3819	-1.21885	-2.49052	4.40793	-0.49043	0.2802	0.000112934	0.000299667	4.53736e-06	1.29177e-05
Armatimonadetes	-0.613793	0.579362	-1.64906	-2.1573	4.30682	-0.438761	0.292142	0.000938677	0.00220778	1.99059e-05	5.27877e-05
FBP	-0.424684	0.671972	-1.43007	-2.15134	4.36656	-0.430396	0.30114	0.000806051	0.0018158	6.76114e-05	0.000162892
Chlamydiae	0.530219	-0.176511	1.73836	2.37851	5.25043	0.409611	0.3222	0.000283045	0.000726935	0.000147539	0.000352339
Bacteroidetes	7.38485	7.71152	6.89216	-0.759884	1.93742	-0.31906	0.342931	0.04266	0.0788381	0.000355242	0.000844679
Lentisphaerae	-1.45023	-2.2506	-0.495552	1.74504	4.2597	0.357995	0.3212	0.00421841	0.00897665	0.00108222	0.00223895
Bacteria_unclassified	0.180374	-0.491286	0.806111	1.20695	3.89898	0.272386	0.361328	0.0129636	0.025112	0.00793801	0.0154762
Planctomycetes	1.23913	1.80018	0.679164	-1.08308	3.72558	-0.25032	0.372725	0.0552277	0.0920922	0.00906514	0.0173533
TM6_	-1.38138	-1.02122	-1.76019	-1.15098	5.19224	-0.188781	0.4078	0.0448035	0.0737973	0.0770215	0.11614
Deferribacteres	-2.05981	-2.3767	-1.65023	0.627834	4.27304	0.126858	0.437313	0.283608	0.364286	0.222868	0.289432
Elusimicrobia	-1.93526	-2.25884	-1.53428	0.588999	4.25959	0.122499	0.436313	0.312475	0.390903	0.24195	0.307753
WS6	-2.0412	-2.32972	-1.70128	0.617902	4.28723	0.124232	0.4392	0.308484	0.380077	0.249993	0.310894
RsaHf231	-2.04695	-2.30885	-1.69252	0.562458	4.27339	0.112715	0.439512	0.302494	0.381213	0.259092	0.323073
Synergistetes	-1.83546	-2.11917	-1.50824	0.585445	4.32005	0.114226	0.4382	0.340013	0.417133	0.263286	0.333102
BRC1	-2.02405	-2.26457	-1.7421	0.413042	4.34337	0.0851502	0.4566	0.391424	0.481117	0.357446	0.441603
Ignavibacteriae	-2.04092	-2.24297	-1.80106	0.413377	4.36398	0.0834534	0.4538	0.37782	0.462374	0.370263	0.448879
WWE3	-2.08986	-2.28596	-1.87103	0.35307	4.33198	0.0722254	0.465107	0.411333	0.494069	0.382387	0.458149
Microgenomates	-2.04979	-2.22254	-1.8481	0.324637	4.33609	0.0652934	0.465707	0.419977	0.501278	0.389228	0.466129
Aquificae	-2.10328	-2.26333	-1.90764	0.318606	4.2969	0.0631366	0.4686	0.414585	0.501769	0.397442	0.480098
Latescibacteria	-2.06988	-2.24377	-1.88992	0.28374	4.33555	0.0559768	0.470706	0.438244	0.522479	0.429623	0.508147
FCPU426	-2.12142	-2.28037	-1.92123	0.313318	4.31447	0.0665141	0.47	0.472584	0.556487	0.431042	0.512517
Fibrobacteres	-1.78709	-1.98083	-1.57214	0.271916	4.27111	0.0627103	0.467	0.478505	0.563952	0.442332	0.526148
BJ-169	-1.98871	-2.12666	-1.81406	0.275888	4.30474	0.0536816	0.4694	0.489723	0.577967	0.47408	0.555863
Tectomicrobia	-1.98478	-2.06797	-1.87546	0.119061	4.32792	0.0258155	0.487902	0.499274	0.578752	0.488676	0.566231
Nitrospirae	-1.74238	-1.72369	-1.7641	-0.110521	4.35785	-0.0199045	0.489702	0.507952	0.594113	0.495237	0.580499
Gracilibacteria	-1.71784	-1.79429	-1.6444	0.0182694	4.29576	0.00294418	0.4986	0.455531	0.547942	0.520076	0.601678
Chlorobi	-1.77902	-1.82993	-1.71894	-1.47767e-06	4.3316	-1.3137e-06	0.5	0.490125	0.581345	0.528627	0.612139
SR1_	-1.71865	-1.80226	-1.61496	0.181919	4.29406	0.0372378	0.479904	0.527616	0.610205	0.556795	0.632203
Parcubacteria	-1.66581	-1.7104	-1.61045	0.0557906	4.31626	0.011696	0.4938	0.533174	0.625251	0.551675	0.634924
Fusobacteria	2.7052	2.81446	2.58903	-0.132255	4.82068	-0.0256718	0.4874	0.684296	0.760843	0.765669	0.825312

## Sheet: ST3 farmers_suburban_phylum
	rab.all	rab.win.City.of.Glostrup	rab.win.Farmers.Home	diff.btw	diff.win	effect	overlap	we.ep	we.eBH	wi.ep	wi.eBH
Firmicutes	12.393	11.4893	13.5816	2.08201	1.43929	1.34969	0.0666	2.3646e-27	1.08772e-25	2.41987e-23	1.10323e-21
Tenericutes	2.95449	0.245125	4.57934	4.2829	3.50308	1.13792	0.0932	3.95893e-20	6.46275e-19	4.58328e-21	1.04564e-19
Spirochaetae	1.31254	-0.774358	3.25083	3.83545	3.56031	0.998074	0.1118	4.51828e-17	6.92809e-16	3.10118e-18	4.75515e-17
Proteobacteria	11.2342	11.841	10.3757	-1.409	1.6456	-0.783458	0.1874	9.83236e-10	8.72753e-09	1.69442e-12	1.82563e-11
Actinobacteria	11.2676	12.0069	10.7806	-1.2185	1.64623	-0.62465	0.226955	7.9321e-06	4.04924e-05	1.01447e-09	7.40583e-09
Lentisphaerae	-0.597005	-1.8946	0.818215	2.5644	3.85188	0.58692	0.227754	1.13501e-06	6.11677e-06	1.67649e-08	1.09106e-07
Verrucomicrobia	2.48854	1.32357	3.06819	1.70596	2.9479	0.502988	0.2626	4.22751e-08	2.94065e-07	3.39286e-07	1.92351e-06
Acidobacteria	3.72088	4.26885	2.9273	-1.45908	3.15238	-0.395612	0.3032	0.00010293	0.000414718	7.4015e-06	3.4198e-05
Bacteroidetes	8.40869	8.07242	8.70389	0.712407	1.4569	0.3841	0.296741	1.33428e-05	6.4723e-05	1.30872e-05	5.78521e-05
TM6_	-1.67422	-0.729143	-2.52196	-2.2046	5.22434	-0.384546	0.318336	0.000967548	0.00249546	0.00132077	0.00276232
Bacteria_unclassified	0.714695	-0.159654	1.39008	1.31005	3.73699	0.303931	0.3392	0.00236654	0.00612976	0.00123569	0.00333766
Fibrobacteres	-0.963594	-1.68096	-0.205996	1.3484	4.02268	0.286265	0.3558	0.0163653	0.0282036	0.00573564	0.0117517
Deinococcus-Thermus	4.36092	4.85475	3.97274	-0.829673	2.8475	-0.239245	0.374925	0.287337	0.373141	0.00478389	0.0122531
Armatimonadetes	0.258471	0.875052	-0.27542	-1.13882	4.24847	-0.227859	0.379724	0.0795744	0.122733	0.0163644	0.0301175
FBP	0.517561	1.02003	0.116299	-1.12959	4.26191	-0.23267	0.384723	0.0687981	0.112724	0.0168506	0.0330826
Cyanobacteria	3.8822	4.25722	3.54077	-0.520774	2.48646	-0.149668	0.408918	0.64194	0.70895	0.0481176	0.084517
BJ-169	-2.3149	-1.82941	-2.85067	-1.0835	4.35349	-0.214833	0.389	0.11125	0.154209	0.0630815	0.0883564
Microgenomates	-2.3038	-1.84612	-2.78782	-1.0042	4.22537	-0.200049	0.3988	0.141687	0.186729	0.087706	0.117664
WWE3	-2.34033	-1.93285	-2.79942	-0.914569	4.28728	-0.186459	0.4038	0.151007	0.197497	0.0956604	0.128201
Aquificae	-2.38349	-1.95498	-2.82364	-0.93778	4.25721	-0.189189	0.4082	0.151714	0.202838	0.0999704	0.135728
Latescibacteria	-2.29685	-1.88232	-2.72181	-0.863008	4.3012	-0.17435	0.4092	0.16243	0.219693	0.097113	0.138627
FCPU426	-2.40311	-1.98208	-2.83546	-0.966511	4.31268	-0.19024	0.40112	0.177995	0.229652	0.111463	0.14556
Tectomicrobia	-2.19625	-1.76529	-2.66375	-0.91422	4.28989	-0.18543	0.4036	0.157638	0.207723	0.113713	0.146345
GAL15	-2.38286	-2.01217	-2.80889	-0.853185	4.33744	-0.164264	0.416517	0.161426	0.215759	0.117481	0.156127
Aminicenantes	-2.30464	-1.912	-2.72193	-0.764205	4.29471	-0.155579	0.418916	0.208537	0.263054	0.140975	0.181249
Ignavibacteriae	-2.27559	-1.93245	-2.62538	-0.814067	4.31313	-0.162311	0.420316	0.224417	0.290931	0.157361	0.202488
Cloacimonetes	-2.34374	-1.97667	-2.73642	-0.793456	4.37019	-0.160098	0.419316	0.209377	0.269633	0.162568	0.207109
Atribacteria	-2.31686	-1.9811	-2.69554	-0.784889	4.32845	-0.158417	0.415717	0.210054	0.273213	0.163855	0.207936
Saccharibacteria	3.92578	3.8169	3.98791	0.354848	2.4983	0.107888	0.4376	0.00480207	0.012152	0.153269	0.2169
Chlorobi	-1.84165	-1.50984	-2.20005	-0.761579	4.3352	-0.147065	0.4252	0.211589	0.275409	0.174804	0.217158
Elusimicrobia	-1.58752	-1.95219	-1.16422	0.653618	4.15422	0.140466	0.426315	0.265795	0.328994	0.190342	0.242712
Aerophobetes	-2.35138	-2.01637	-2.73728	-0.751278	4.2682	-0.156079	0.4226	0.234655	0.288652	0.20185	0.243542
SR1_	-1.77758	-1.47156	-2.09806	-0.67555	4.27503	-0.137262	0.4256	0.293671	0.356099	0.21511	0.26388
WS6	-2.26703	-1.96098	-2.62131	-0.670125	4.33422	-0.129789	0.428914	0.290766	0.353203	0.235603	0.282041
RsaHf231	-2.26081	-2.04209	-2.49453	-0.577719	4.27678	-0.114187	0.440312	0.359736	0.432115	0.303086	0.359435
Parcubacteria	-1.5545	-1.37477	-1.74475	-0.510455	4.25298	-0.105946	0.442711	0.358804	0.429478	0.334247	0.386352
Gracilibacteria	-1.63462	-1.48314	-1.79225	-0.459366	4.32625	-0.0936853	0.4526	0.390792	0.459886	0.353715	0.412124
Planctomycetes	1.95569	2.14519	1.84073	-0.307093	3.05746	-0.0828691	0.4558	0.650661	0.71322	0.348343	0.418475
Fusobacteria	3.29922	3.15531	3.38741	0.378593	3.59988	0.0854305	0.456	0.0234849	0.0511791	0.347829	0.428831
BRC1	-2.09079	-1.9201	-2.26489	-0.263805	4.34193	-0.0522081	0.4734	0.480474	0.54991	0.433745	0.490662
Synergistetes	-1.74038	-1.80034	-1.68915	0.102709	4.30619	0.0205843	0.4894	0.468746	0.540251	0.482713	0.548495
Deferribacteres	-1.87148	-1.95365	-1.75667	0.205704	4.4118	0.0461692	0.4778	0.517955	0.588593	0.507862	0.560801
Gemmatimonadetes	1.53524	1.7578	1.36221	-0.254771	4.03161	-0.0538775	0.4708	0.623472	0.689763	0.524678	0.586707
Nitrospirae	-1.35562	-1.34653	-1.36939	-0.0910003	4.29654	-0.0163587	0.491902	0.561486	0.632671	0.577394	0.629622
Chlamydiae	0.316834	0.101658	0.460462	0.0853637	4.04974	0.0163992	0.4908	0.458636	0.533079	0.618262	0.671092
Chloroflexi	4.32496	4.38581	4.26118	0.122278	2.70576	0.0327759	0.4784	0.104744	0.17022	0.658852	0.710186

## Sheet: ST4 farmershome_pigsty_family
	rab.all	rab.win.Farmers.Home	rab.win.Pig.stable	diff.btw	diff.win	effect	overlap	we.ep	we.eBH	wi.ep	wi.eBH
Clostridiaceae_1	13.9968	13.0719	15.0924	2.02445	1.26811	1.50197	0.0594	2.20043e-29	1.15302e-26	1.37776e-22	6.32101e-20
Peptostreptococcaceae	13.6437	12.6667	14.8378	2.06956	1.30092	1.47069	0.0716	7.7846e-28	2.0267e-25	1.15821e-21	2.1417e-19
Pasteurellaceae	3.90723	5.32286	1.2478	-4.27828	3.22053	-1.21894	0.0686	9.0489e-18	3.41416e-16	2.86757e-21	3.98808e-19
Rhodobacteraceae	6.04683	8.37085	4.12101	-4.31665	3.20851	-1.25904	0.0758	5.91762e-18	2.8243e-16	4.83517e-21	6.48766e-19
Nocardioidaceae	5.02657	7.15989	1.68407	-5.29689	3.53824	-1.3425	0.0877824	6.86413e-19	4.28656e-17	6.31146e-20	6.56052e-18
Intrasporangiaceae	5.9827	7.5655	3.08551	-4.26168	3.55237	-1.08417	0.109	3.00785e-15	7.7812e-14	3.2702e-18	2.41989e-16
Bacillaceae	5.82749	6.98865	3.66864	-3.5217	3.15159	-1.00805	0.1138	2.48153e-15	6.56036e-14	1.42212e-17	7.77111e-16
Methylobacteriaceae	4.24326	5.73605	1.71522	-3.91638	3.48233	-1.02248	0.117377	1.86015e-15	5.02412e-14	3.79716e-17	1.62523e-15
Pseudomonadaceae	5.66336	6.63787	3.70358	-3.03145	2.88501	-0.938785	0.121776	7.68701e-14	1.58424e-12	7.49818e-17	3.01906e-15
Deinococcaceae	3.22341	4.72427	1.25394	-3.50824	3.34504	-0.956576	0.1218	3.47921e-13	6.01929e-12	4.72908e-16	1.25605e-14
Paenibacillaceae	3.5772	5.01051	1.32279	-3.64733	3.50456	-0.937647	0.131374	4.04155e-12	6.05509e-11	8.07224e-16	2.15079e-14
Microbacteriaceae	6.41473	7.34506	5.04096	-2.35928	2.32167	-0.937769	0.1364	1.28722e-14	3.07976e-13	7.68968e-16	2.2226e-14
Cytophagaceae	5.64732	6.67015	2.68657	-3.87697	3.82691	-0.899739	0.1378	1.43733e-13	2.94123e-12	1.13115e-15	3.12722e-14
Chitinophagaceae	3.51871	5.10644	1.06339	-3.89377	3.6394	-0.970899	0.128974	3.75515e-13	6.22957e-12	1.47806e-15	3.547e-14
Micrococcaceae	8.84276	9.64422	7.64465	-2.14757	2.08969	-0.965393	0.1404	1.18664e-17	6.74695e-16	1.9979e-15	5.19884e-14
Acetobacteraceae	3.27636	5.09156	1.15421	-3.63865	3.48245	-0.94652	0.1396	1.00123e-13	1.99207e-12	3.2361e-15	7.54827e-14
Nakamurellaceae	2.24754	3.98425	0.160127	-3.72026	3.6232	-0.929682	0.130174	6.68763e-12	9.70371e-11	3.86231e-15	8.43781e-14
Frankiales_unclassified	2.38439	4.05221	0.146537	-3.78329	3.63776	-0.938273	0.134373	1.84122e-11	2.44818e-10	5.27139e-15	1.08491e-13
Erysipelotrichaceae	12.2473	11.3947	13.1504	1.73393	1.6828	0.956942	0.1458	7.37704e-17	3.24749e-15	4.95588e-15	1.17082e-13
Kineosporiaceae	2.07475	3.7131	0.10983	-3.56372	3.49128	-0.928822	0.120976	2.19898e-10	2.55682e-09	1.30756e-14	2.42068e-13
Geodermatophilaceae	2.24552	4.14142	0.145523	-3.81993	3.63106	-0.946621	0.137373	8.2613e-11	1.08541e-09	1.2585e-14	2.53934e-13
Sphingomonadales_unclassified	2.62317	4.09147	0.522536	-3.35918	3.51846	-0.862406	0.145971	7.4781e-11	9.57449e-10	4.24674e-14	7.91188e-13
Rikenellaceae	5.03691	6.42982	3.31934	-2.92824	3.13034	-0.847491	0.159968	2.25881e-10	2.40165e-09	4.54393e-14	9.04804e-13
Planococcaceae	7.92058	8.50674	6.63746	-1.99796	2.61568	-0.736044	0.1616	7.50261e-10	8.1842e-09	1.45951e-13	2.7644e-12
Neisseriaceae	4.36838	5.25143	3.07796	-2.26978	2.58627	-0.7657	0.1602	7.49865e-11	9.57138e-10	3.3995e-13	5.60982e-12
Campylobacteraceae	2.49253	3.82919	0.789882	-2.89274	3.27262	-0.800849	0.156369	6.37339e-12	1.00746e-10	4.95464e-13	7.52201e-12
Pseudonocardiaceae	3.86889	5.14506	1.52601	-3.62999	3.85075	-0.847782	0.170966	6.52818e-12	1.03841e-10	7.25532e-13	1.23112e-11
FamilyI	1.54374	3.27773	-0.157181	-3.39746	3.66896	-0.834289	0.15137	1.68632e-09	1.77552e-08	1.12454e-12	1.6944e-11
JG30-KF-CM45_unclassified	3.66247	4.6762	1.61741	-2.99139	3.52522	-0.749862	0.1846	7.28916e-10	9.02757e-09	5.13197e-12	7.62448e-11
Clostridiales_unclassified	5.38023	4.5062	6.33307	1.73159	2.07372	0.737813	0.184763	2.30807e-07	1.62845e-06	7.61882e-12	1.09203e-10
Acidimicrobiaceae	1.97845	3.90165	0.228626	-3.48847	4.01882	-0.770804	0.179164	3.37617e-08	2.5906e-07	8.9121e-12	1.18893e-10
Nocardiaceae	4.49892	5.37372	2.79	-2.63339	3.29543	-0.697424	0.185563	3.86887e-08	3.15958e-07	1.00311e-11	1.4547e-10
Bacteroidales_S24-7_group	6.79999	7.64043	5.62549	-2.02141	2.55667	-0.73002	0.196	1.55898e-10	1.91554e-09	1.15779e-11	1.68978e-10
Dermacoccaceae	1.81608	3.32269	0.212182	-3.25625	4.04667	-0.733136	0.1826	1.41343e-08	1.26147e-07	1.2569e-11	1.69643e-10
Family_XII	3.48227	4.57148	1.75796	-2.73369	3.47535	-0.69544	0.189162	1.94652e-09	2.09696e-08	1.66449e-11	2.31278e-10
Sphingomonadaceae	8.05232	8.80578	6.16909	-2.65862	3.13067	-0.75227	0.194	2.81607e-11	4.36917e-10	2.10566e-11	2.97558e-10
Flavobacteriaceae	6.89497	7.53861	5.85839	-1.75307	2.32093	-0.642038	0.195161	2.32412e-08	2.25001e-07	2.41218e-11	3.33084e-10
Oxalobacteraceae	5.95698	6.85463	3.85752	-2.90924	3.59056	-0.71589	0.210758	3.1195e-10	4.04285e-09	1.57824e-10	1.99267e-09
Enterobacteriaceae	5.89086	6.72613	5.19644	-1.63429	2.649	-0.567508	0.223	7.93502e-09	8.6341e-08	2.40022e-09	2.58154e-08
Succinivibrionaceae	3.02626	3.94779	1.83571	-2.15912	3.31184	-0.587998	0.2236	3.83941e-07	2.57612e-06	5.90415e-09	5.80098e-08
Corynebacteriales_unclassified	1.37757	0.0944955	3.08153	2.80315	3.96794	0.628118	0.221	5.90554e-06	3.29214e-05	9.12398e-09	8.47164e-08
Mycobacteriaceae	2.02163	3.21086	0.534725	-2.53041	3.65889	-0.602976	0.2288	2.74183e-06	1.80916e-05	1.8245e-08	1.6623e-07
Rhodospirillaceae	1.65315	2.73887	0.282502	-2.32374	3.48674	-0.590827	0.218156	8.75432e-07	6.29426e-06	1.98191e-08	1.709e-07
Iamiaceae	1.62047	3.07792	0.158231	-2.58145	3.83258	-0.591782	0.2244	7.12465e-06	4.16258e-05	2.72787e-08	2.27848e-07
Gaiellaceae	1.25175	2.79338	-0.180933	-2.85193	4.1102	-0.608409	0.225955	1.38935e-06	9.69256e-06	3.12251e-08	2.55109e-07
Caulobacteraceae	4.40593	5.24706	3.13049	-2.24905	3.45056	-0.562612	0.2464	3.09572e-07	2.59637e-06	3.07282e-08	2.81987e-07
Thermoactinomycetaceae	2.1032	3.46266	0.607575	-2.92315	4.23637	-0.60912	0.230954	2.24966e-07	1.76744e-06	4.06215e-08	2.93682e-07
Elev-16S-1332	1.35937	2.82586	-0.00221406	-2.79135	4.08868	-0.599827	0.2226	6.07263e-06	3.5471e-05	5.75514e-08	4.21336e-07
Gaiellales_unclassified	1.4044	2.79538	-0.00463831	-2.67563	4.10249	-0.584814	0.229554	8.24262e-06	4.89104e-05	6.10487e-08	4.85184e-07
Moraxellaceae	9.1899	9.85001	8.36006	-1.5035	2.29238	-0.567083	0.2538	2.01821e-05	0.000115675	7.10699e-08	6.45464e-07
Aurantimonadaceae	2.77198	3.87217	1.40437	-2.31374	3.70129	-0.544427	0.2502	1.01906e-05	5.88333e-05	1.25238e-07	1.01711e-06
Trueperaceae	1.80195	3.02963	0.550634	-2.41763	3.91338	-0.538811	0.2408	7.46745e-05	0.000270558	2.48676e-07	1.71227e-06
Alcaligenaceae	3.44905	4.08315	2.47577	-1.65989	2.92972	-0.492106	0.256	1.41285e-06	1.02737e-05	2.83406e-07	2.1542e-06
Hyphomicrobiaceae	3.60161	4.41241	2.30539	-1.97724	3.44151	-0.508935	0.263147	1.42237e-05	8.38861e-05	3.85479e-07	3.00485e-06
Bradyrhizobiaceae	1.87944	2.88584	0.666514	-2.02658	3.61783	-0.485704	0.2566	2.24767e-05	0.000126398	5.69135e-07	3.98374e-06
Solirubrobacteraceae	1.11012	2.32701	-0.188092	-2.40914	3.80388	-0.553332	0.24	4.05494e-05	0.000180088	6.53996e-07	4.11518e-06
Subgroup_6_unclassified	1.19216	2.57613	0.0813691	-2.39041	3.96192	-0.524501	0.25215	0.000106528	0.000393769	6.48739e-07	4.26884e-06
1174-901-12	1.12124	2.39393	-0.0217666	-2.27444	4.14625	-0.482272	0.262148	0.000144709	0.000613526	1.60709e-06	1.04783e-05
Dermabacteraceae	6.2831	6.84465	5.05904	-1.64438	3.08302	-0.47261	0.282943	2.29965e-07	2.04305e-06	1.60513e-06	1.12613e-05
Sphingobacteriaceae	5.86796	6.44971	4.92786	-1.62409	3.06338	-0.446803	0.289	1.89899e-05	0.000110789	3.63733e-06	2.39809e-05
Firmicutes_unclassified	3.91327	3.17114	4.73702	1.46681	2.72238	0.467147	0.284	0.000218727	0.000938522	4.78268e-06	2.81011e-05
WCHB1-41_unclassified	4.11661	3.54203	5.04658	1.5338	2.82789	0.468133	0.282943	0.000251474	0.00108331	4.81594e-06	2.85758e-05
Prevotellaceae	5.40351	5.89149	4.62782	-1.50119	3.023	-0.439072	0.293941	9.75976e-07	7.99712e-06	5.34456e-06	3.3715e-05
Porphyromonadaceae	4.21463	4.71459	3.32902	-1.38004	2.8123	-0.438436	0.279744	5.82357e-06	3.84373e-05	7.24058e-06	4.20732e-05
P5D1-392	1.86915	2.78922	0.805426	-1.9886	3.83796	-0.45269	0.281544	0.000203015	0.00090967	7.81793e-06	4.21004e-05
Oceanospirillaceae	1.31655	2.5629	0.320462	-2.30519	4.11292	-0.48874	0.271346	8.63267e-05	0.000399442	8.79888e-06	4.31208e-05
Bacteroidales_RF16_group	3.00952	3.91354	1.84056	-1.82038	3.68338	-0.443408	0.281744	0.000193301	0.000834548	7.81108e-06	4.4592e-05
Cellulomonadaceae	3.05217	3.75293	1.93306	-1.80523	3.55208	-0.43431	0.286143	0.000100995	0.000415526	1.03054e-05	5.33525e-05
Leptotrichiaceae	1.75183	2.67773	0.645111	-1.9349	3.65852	-0.45964	0.2776	0.000103085	0.000419465	1.08509e-05	5.54976e-05
FamilyII	0.8454	2.00591	-0.280211	-2.16626	3.96737	-0.471634	0.2656	0.000201966	0.00086232	1.17944e-05	5.71845e-05
Aerococcaceae	10.1193	9.83349	10.8274	0.984711	1.90228	0.474162	0.3052	1.55914e-05	0.000104197	1.11887e-05	6.74405e-05
Acidaminococcaceae	4.5806	5.01101	3.72538	-1.53373	3.12592	-0.437786	0.29794	1.6811e-06	1.31272e-05	1.22038e-05	7.04129e-05
Burkholderiaceae	1.11254	2.13629	0.0989883	-1.93964	3.84217	-0.428817	0.2834	0.00048448	0.00178569	1.46354e-05	7.80935e-05
Spirochaetaceae	3.97594	4.59017	2.77098	-1.65915	3.32241	-0.432449	0.295141	6.70978e-05	0.00034008	1.58616e-05	8.4493e-05
Brevibacteriaceae	6.27722	6.71009	4.98003	-1.66621	3.38899	-0.420388	0.305539	3.55719e-06	2.66739e-05	1.48763e-05	8.65203e-05
Comamonadaceae	5.31244	5.69905	4.57797	-1.14326	2.2697	-0.424238	0.302	0.000105824	0.000571529	1.7459e-05	9.71662e-05
Alicyclobacillaceae	1.01504	2.20614	-0.0609718	-2.20022	4.13526	-0.462082	0.2778	0.000399021	0.00139177	2.05356e-05	9.76937e-05
Blastocatellaceae_	1.08355	2.10108	-0.0173856	-2.03902	3.84479	-0.459459	0.276345	0.000702242	0.00205149	2.67801e-05	0.000106933
Desulfovibrionaceae	2.51869	3.28535	1.51148	-1.74204	3.42717	-0.432231	0.283543	0.00171288	0.00408048	2.41085e-05	0.000107218
Chlamydiaceae	1.07316	0.0794563	2.75077	3.28736	5.58617	0.531687	0.288	2.35096e-05	0.000122845	2.25172e-05	0.000108392
Gemmatimonadaceae	1.09795	2.23685	0.0731879	-2.08838	4.16812	-0.439971	0.2878	0.000861331	0.00250122	3.63641e-05	0.000163913
KD4-96_unclassified	0.971477	2.15366	-0.0586427	-2.18795	3.97543	-0.47134	0.2776	0.000619589	0.0020037	3.84112e-05	0.000165916
Bacteroidaceae	2.41728	3.21558	1.45871	-1.70304	3.63264	-0.407157	0.3034	0.00042839	0.00163697	5.62195e-05	0.000260482
Streptomycetaceae	3.11657	3.77373	2.04862	-1.63597	3.75052	-0.391211	0.3044	0.000337992	0.00139146	6.73438e-05	0.000322048
Aeromonadaceae	0.831448	1.97739	-0.167396	-2.04106	4.31969	-0.426343	0.286943	0.00110648	0.00361884	8.66377e-05	0.000355022
Leuconostocaceae	7.6755	7.28895	8.36513	1.09911	2.50549	0.379296	0.321336	0.000770634	0.00355535	7.29536e-05	0.00037296
Micromonosporaceae	1.54501	2.42614	0.64354	-1.66102	3.78165	-0.392551	0.305739	0.00235142	0.00593796	0.000177358	0.000644175
Rhodospirillales_Incertae_Sedis	0.81015	1.97882	-0.0926624	-1.85877	4.10354	-0.39339	0.306139	0.0058405	0.0130975	0.000204965	0.000745022
Cellvibrionaceae	1.37842	2.36357	0.39636	-1.84751	4.15142	-0.387209	0.3154	0.00174372	0.00536919	0.000312401	0.00107962
Brucellaceae	0.278276	-0.533446	1.36102	1.9847	4.2569	0.404065	0.304139	0.00420963	0.010511	0.000478285	0.00142932
Chromatiaceae	0.590026	1.50689	-0.198139	-1.76874	4.18102	-0.366308	0.317137	0.00324594	0.0088667	0.000466082	0.00152394
Bacillales_unclassified	1.05406	1.97044	0.237427	-1.61145	4.00994	-0.345701	0.322336	0.00363388	0.0097286	0.000496874	0.00168371
Lactobacillales_unclassified	1.60579	0.919989	2.419	1.57541	3.94236	0.346206	0.327934	0.00553632	0.014996	0.00055424	0.00201433
Patulibacteraceae	0.918129	1.64883	0.0242681	-1.5362	3.75038	-0.362965	0.315	0.00412089	0.0102003	0.000747244	0.0022241
Solibacteraceae_	0.707316	1.73789	-0.0900916	-1.78808	4.19697	-0.369976	0.313537	0.00747848	0.0155797	0.000778591	0.00226954
Peptococcaceae	4.86036	4.54906	5.35601	1.04534	2.64518	0.348897	0.343731	0.00545367	0.0151394	0.000708438	0.00258144
Helicobacteraceae	1.07524	1.88722	0.345453	-1.532	4.00646	-0.336826	0.330334	0.00768147	0.0176058	0.00165956	0.00421705
Xanthobacteraceae	0.745016	1.59315	-0.0767964	-1.55381	4.12057	-0.341853	0.332134	0.0158395	0.0324795	0.00158218	0.00446877
Xanthomonadaceae	5.54508	5.87993	5.05595	-0.759823	2.17716	-0.288966	0.3548	0.00719921	0.0178039	0.00168785	0.00552411
Gammaproteobacteria_unclassified	0.964421	1.76356	0.212174	-1.44943	3.8769	-0.319174	0.3346	0.0143334	0.0280106	0.00228232	0.00581608
Beutenbergiaceae	0.96328	1.71546	0.234957	-1.42369	4.00421	-0.311275	0.342531	0.0170709	0.0321954	0.0031523	0.00784715
Acidimicrobiales_unclassified	0.750983	1.48422	-0.0344574	-1.39345	3.85258	-0.31136	0.337732	0.00864734	0.0195618	0.00353727	0.00802846
Unknown_Family	2.29642	1.91537	3.04711	1.50796	4.10299	0.315093	0.358328	0.0162022	0.035605	0.00419881	0.0101769
Saccharibacteria_unclassified	5.4038	5.13372	5.88603	0.709742	2.26323	0.259903	0.360928	0.018528	0.0439231	0.00378459	0.0106877
FBP_unclassified	0.711618	1.43984	0.0307284	-1.36548	4.13847	-0.291537	0.34913	0.0293764	0.0535956	0.00956797	0.0176164
Coriobacteriaceae	6.29742	6.06722	6.68942	0.776974	2.37669	0.288243	0.371926	0.0268351	0.0608722	0.00678041	0.0179839
Acholeplasmataceae	0.535667	1.24705	-0.0849789	-1.41	4.29263	-0.288539	0.359528	0.0344387	0.0626542	0.00886332	0.0182606
Cryomorphaceae	0.352937	0.98391	-0.215472	-1.33702	4.18611	-0.270569	0.356329	0.0467066	0.0807572	0.0117609	0.0239794
Veillonellaceae	7.19326	7.55937	6.32878	-1.05064	3.23175	-0.281242	0.3878	0.0106603	0.0313582	0.0112364	0.0273875
Christensenellaceae	7.37391	7.59095	7.19594	-0.419834	1.58176	-0.237608	0.3874	0.0455221	0.0946881	0.0120461	0.0283698
Lachnospiraceae	11.1811	11.0617	11.3284	0.388361	1.45298	0.247794	0.389522	0.0161657	0.0434072	0.019935	0.0430058
DSSF69	-0.796501	-1.36136	-0.191295	1.17129	4.29849	0.238889	0.378124	0.0759607	0.118033	0.0331267	0.0545906
Fibrobacteraceae	0.487981	0.993899	-0.0336083	-0.965869	3.92241	-0.211211	0.384323	0.0768945	0.118588	0.0327831	0.0547022
Rhizobiales_unclassified	1.3652	1.92913	0.811913	-0.950472	3.96966	-0.202452	0.389722	0.0915076	0.14243	0.0350379	0.0590594
Orbaceae	-0.780612	-1.38093	-0.153498	1.22735	4.22659	0.255277	0.368126	0.0779572	0.115817	0.0423445	0.0597077
Candidatus_Moranbacteria_unclassified	-0.83088	-1.3936	-0.212366	1.15166	4.28508	0.241532	0.3772	0.0823375	0.122386	0.0406033	0.0600132
Clostridiales_vadinBB60_group	3.83706	4.0994	3.57135	-0.538652	2.47413	-0.185573	0.3978	0.0643528	0.112887	0.0327574	0.0607027
Planctomycetaceae	2.54387	2.84869	2.07433	-0.732066	2.99904	-0.204743	0.3884	0.0304061	0.059922	0.0386475	0.0651347
Bifidobacteriaceae	6.54511	6.76691	6.1516	-0.638634	2.75907	-0.209875	0.4038	0.0250033	0.0600097	0.0346745	0.0668315
Eubacteriaceae	0.952681	0.46996	1.39796	0.984223	4.03355	0.211019	0.3924	0.0687203	0.11054	0.0418686	0.0672458
LD1-PB3_unclassified	-0.938401	-1.52677	-0.316064	1.13344	4.2495	0.224189	0.384523	0.0932758	0.132565	0.0483784	0.0676238
ODP1230B8.23	1.17763	1.69014	0.616243	-0.934456	3.83185	-0.215138	0.3862	0.0962353	0.142944	0.0437992	0.0702457
Fusobacteriales_unclassified	-0.963625	-1.51018	-0.385814	1.1013	4.28102	0.225919	0.3842	0.0808399	0.122115	0.0473476	0.0710473
PHOS-HE36	-0.991241	-1.50904	-0.355297	1.13477	4.25883	0.229215	0.3836	0.098594	0.145068	0.0481103	0.0710782
CK-1C4-49_unclassified	-0.97563	-1.49543	-0.394799	1.09007	4.18239	0.229075	0.386	0.0906355	0.132897	0.047666	0.071483
Saprospiraceae	0.532653	1.07636	0.00596213	-1.06291	4.25982	-0.21406	0.3906	0.078189	0.119894	0.0495293	0.0737273
Desulfuromonadales_unclassified	-0.951222	-1.52307	-0.352236	1.13933	4.21514	0.235797	0.381924	0.0814747	0.127705	0.0505952	0.074517
BPS-CK174	-0.915378	-1.45095	-0.333851	1.10128	4.22947	0.225986	0.384123	0.103122	0.151099	0.0487377	0.0745304
Acidobacteriaceae_	0.279681	0.779339	-0.17982	-1.0315	4.27936	-0.209997	0.391922	0.0813438	0.127861	0.0497494	0.0762763
BJ-169_unclassified	-0.919933	-1.45182	-0.329761	1.05545	4.28001	0.210666	0.387922	0.121947	0.170729	0.0521311	0.0776493
SRB2	-0.923244	-1.49487	-0.353198	1.09064	4.23055	0.224679	0.379724	0.105064	0.147541	0.0561796	0.0781043
Erythrobacteraceae	0.854858	1.51098	0.298554	-0.994949	4.14097	-0.206315	0.394321	0.135509	0.192894	0.0530821	0.0805077
AT-s3-28_unclassified	-0.888613	-1.42702	-0.324516	1.05006	4.28423	0.207016	0.387123	0.0847239	0.12941	0.0566333	0.0807752
Lineage_IV_unclassified	-0.966114	-1.4701	-0.430985	1.06586	4.26284	0.205123	0.3934	0.123896	0.175203	0.0560114	0.0830214
LiUU-11-161	-0.975601	-1.49042	-0.400986	1.1097	4.32717	0.223873	0.384323	0.112165	0.156435	0.0593452	0.0830435
Subgroup_25_unclassified	-0.956079	-1.44726	-0.374742	1.01749	4.25577	0.217476	0.3866	0.104267	0.152607	0.058282	0.0830627
vadinBA26_unclassified	-0.946428	-1.46176	-0.366519	1.06199	4.22534	0.219707	0.391522	0.0994289	0.144072	0.0576856	0.0833859
ST-12K33	-0.95454	-1.52852	-0.350846	1.14841	4.22562	0.237419	0.3808	0.118627	0.163069	0.0610937	0.084053
Kallotenuales_unclassified	-0.935553	-1.4262	-0.36158	1.01865	4.26123	0.204598	0.391922	0.118716	0.172369	0.0561496	0.0851004
Waddliaceae	-0.952047	-1.45907	-0.382882	1.076	4.24445	0.220361	0.389122	0.0987055	0.145666	0.0613149	0.0864464
Thermoleophilaceae	-0.921377	-1.43501	-0.357709	1.04658	4.2213	0.209304	0.388922	0.102849	0.15307	0.0607567	0.0879992
MSBL5_unclassified	-0.933862	-1.44193	-0.354057	1.1578	4.39673	0.22596	0.3842	0.112847	0.159045	0.0621652	0.0881142
Pla4_lineage_unclassified	-0.937089	-1.47171	-0.360491	1.03225	4.27241	0.21291	0.3876	0.131272	0.178269	0.0611243	0.0883948
Clostridiaceae_4	-0.940838	-1.49128	-0.336085	1.13523	4.19404	0.237768	0.3776	0.0957856	0.137548	0.0651659	0.0886381
GAL15_unclassified	-0.897503	-1.4198	-0.364553	0.980482	4.25356	0.200797	0.3964	0.120009	0.174253	0.061569	0.0888768
Oleiphilaceae	-0.983682	-1.5091	-0.396257	1.042	4.32322	0.205789	0.387722	0.110474	0.160945	0.063204	0.0896865
Propionibacteriales_unclassified	-0.940977	-1.45351	-0.352954	1.01188	4.29607	0.206078	0.388922	0.14401	0.192306	0.0631806	0.0897398
Bacteroidetes_Incertae_Sedis_unclassified	-1.00049	-1.52762	-0.403651	1.14381	4.18541	0.228786	0.383523	0.12752	0.173647	0.0638771	0.0899111
SHA-26_unclassified	-0.937004	-1.48104	-0.36944	1.10252	4.31388	0.221459	0.3884	0.101925	0.141826	0.0691637	0.0902803
Desulfomicrobiaceae	-0.955873	-1.48542	-0.384561	1.0709	4.29476	0.217997	0.389	0.114341	0.164293	0.0652002	0.0911986
Porticoccaceae	-0.778948	-1.33523	-0.247537	1.11184	4.20611	0.224495	0.382523	0.115322	0.158118	0.067752	0.0918457
TakashiAC-B11_unclassified	-0.930989	-1.47506	-0.350344	1.06121	4.24382	0.217717	0.3856	0.13698	0.18395	0.064851	0.0920547
Vampirovibrionales_unclassified	-0.957145	-1.45849	-0.375019	1.03513	4.25432	0.213131	0.3906	0.125461	0.176241	0.0643171	0.0933365
Subgroup_22_unclassified	-0.898891	-1.42449	-0.364419	1.05556	4.2185	0.21168	0.3874	0.126478	0.175071	0.066788	0.0936362
Holosporaceae	-0.942956	-1.44786	-0.345643	1.08956	4.21432	0.216696	0.3822	0.121786	0.169664	0.0676766	0.0939064
Caldilineaceae	0.487599	1.02622	-0.00762788	-0.956217	4.17294	-0.199647	0.39892	0.150632	0.206483	0.0631796	0.0943502
Subgroup_21_unclassified	-0.921321	-1.4486	-0.366604	1.02988	4.24197	0.212519	0.39	0.135525	0.18364	0.0679306	0.0945566
Pasteuriaceae	-0.940918	-1.43376	-0.360573	1.03765	4.16917	0.210057	0.391522	0.140827	0.188544	0.0669132	0.0948528
[Caedibacter]_caryophilus_group	-0.922913	-1.44022	-0.362233	1.03714	4.28734	0.209131	0.394121	0.139402	0.188806	0.0673283	0.0950549
Sphaerobacteraceae	-0.914758	-1.39056	-0.376463	1.02216	4.22909	0.20946	0.392	0.121419	0.171053	0.0661303	0.0953819
Subgroup_11_unclassified	-0.839572	-1.33361	-0.277925	0.993769	4.19213	0.20685	0.388722	0.121792	0.164773	0.0718326	0.0954837
AKAU4049_unclassified	-0.957863	-1.46466	-0.367381	1.09478	4.30086	0.222717	0.388122	0.11348	0.160261	0.0693234	0.0965946
Candidatus_Magasanikbacteria_unclassified	-0.952463	-1.44998	-0.386569	1.10236	4.22878	0.220703	0.386323	0.104707	0.15241	0.0708728	0.0966227
Thiotrichaceae	-0.922606	-1.42795	-0.379093	1.08111	4.24065	0.215288	0.386523	0.121009	0.170741	0.0696173	0.09679
S-BQ2-57_soil_group_unclassified	-0.94544	-1.44046	-0.404326	1.013	4.21206	0.204187	0.3856	0.135696	0.187224	0.0684371	0.0970547
Family_III	-0.900066	-1.41572	-0.346425	1.04646	4.24697	0.206243	0.391722	0.127623	0.174242	0.0709013	0.0973154
Candidatus_Azambacteria_unclassified	-0.901342	-1.4367	-0.346549	1.04256	4.24394	0.20887	0.391	0.124104	0.173279	0.0712984	0.0994031
Sva0071_unclassified	-0.920694	-1.46172	-0.368733	1.04936	4.31583	0.209468	0.3898	0.127184	0.178574	0.0728039	0.0994213
Cellvibrionales_unclassified	-0.959408	-1.47452	-0.371432	1.05801	4.2581	0.22223	0.3902	0.118306	0.166217	0.073866	0.0995964
B122	-0.948661	-1.43682	-0.389595	1.01378	4.33151	0.208144	0.3908	0.124157	0.172897	0.070416	0.0998831
Armatimonadaceae	-0.9437	-1.44764	-0.399723	1.10616	4.32067	0.214636	0.3858	0.107006	0.156544	0.0713069	0.0999995
SS1-B-06-26	-0.919402	-1.38553	-0.331714	0.999164	4.21269	0.207809	0.395721	0.131293	0.182134	0.0695376	0.100244
Halieaceae	-0.938972	-1.42762	-0.395672	1.00292	4.23766	0.203948	0.392122	0.133054	0.187766	0.0710057	0.100665
WS6_unclassified	-0.709053	-1.23112	-0.146421	1.10113	4.44729	0.214001	0.3902	0.125114	0.170378	0.0747587	0.101863
PYR10d3_unclassified	-0.806386	-1.32	-0.253323	1.06262	4.23062	0.218999	0.380724	0.134704	0.179169	0.0759975	0.102081
Thermosporotrichaceae	-0.934844	-1.40331	-0.384893	1.01739	4.20031	0.203897	0.393	0.13703	0.189087	0.0727639	0.102455
cvE6	-0.927092	-1.43792	-0.432474	1.04148	4.30757	0.210808	0.3944	0.136911	0.191177	0.072166	0.102924
MN_122.2a	-0.886062	-1.36948	-0.359273	0.99375	4.27786	0.201035	0.3946	0.141459	0.194611	0.0745435	0.103735
Thermomicrobiaceae	-0.956083	-1.46817	-0.370011	0.972552	4.1529	0.200997	0.394121	0.132031	0.182029	0.0742755	0.103864
Opitutae_unclassified	-0.955701	-1.45588	-0.403962	1.06164	4.24459	0.219131	0.3918	0.149441	0.201499	0.0738098	0.104398
Actinospicaceae	-0.93837	-1.44283	-0.385111	1.04842	4.2831	0.211973	0.3898	0.123352	0.174285	0.0748611	0.104554
Limnochordales_unclassified	-0.921302	-1.38286	-0.40835	1.00285	4.25265	0.202918	0.3974	0.127325	0.182142	0.0737796	0.105345
I-10	-0.913832	-1.41669	-0.374383	1.01813	4.22395	0.206608	0.3908	0.130856	0.178861	0.0770094	0.106077
S1-80	-0.953861	-1.45923	-0.405503	0.94046	4.23412	0.191969	0.401	0.131185	0.183184	0.0741973	0.106082
Oceanospirillales_unclassified	-0.859347	-1.34693	-0.33989	0.990986	4.33579	0.197646	0.394121	0.137082	0.194888	0.0725096	0.106112
Desulfobacteraceae	-0.893576	-1.36539	-0.333758	1.05266	4.28205	0.211803	0.3902	0.166707	0.221457	0.0766347	0.106133
Hydrogenophilaceae	-0.909855	-1.3629	-0.436534	0.947092	4.26762	0.186142	0.402	0.121339	0.175993	0.0745629	0.106396
Flavobacteriales_unclassified	-0.888444	-1.38165	-0.360657	0.982959	4.21484	0.209958	0.394321	0.140846	0.196106	0.07578	0.106935
Actinobacteria_unclassified	3.70552	3.90766	3.31936	-0.545013	2.69958	-0.166459	0.4108	0.0232333	0.0508459	0.0678635	0.107165
Chromatiales_unclassified	-0.911643	-1.41574	-0.404331	1.00538	4.17645	0.201318	0.3942	0.138686	0.188009	0.0785364	0.10745
Dehalococcoidia_unclassified	-0.941824	-1.44033	-0.37186	1.06387	4.27445	0.21835	0.385523	0.138411	0.185192	0.0796135	0.107612
Entomoplasmataceae	-0.900039	-1.41316	-0.367051	1.047	4.2973	0.205958	0.389122	0.109906	0.157979	0.0790427	0.107726
Epsilonproteobacteria_unclassified	-0.955071	-1.42523	-0.427691	1.01031	4.2671	0.209456	0.393521	0.14635	0.200343	0.0761141	0.107926
Lineage_IIa_unclassified	-0.918131	-1.42038	-0.379576	1.0079	4.21667	0.210618	0.393721	0.133104	0.182289	0.0773911	0.108212
FCPS473	-0.911271	-1.42352	-0.3624	1.01224	4.29003	0.207225	0.394	0.137482	0.188826	0.0778018	0.108263
Order_III_unclassified	-0.903984	-1.44532	-0.350786	1.03	4.25189	0.204062	0.393	0.137871	0.187702	0.0807962	0.108319
Procabacteriaceae	-0.931635	-1.43634	-0.394098	1.07675	4.25781	0.218051	0.3876	0.142609	0.194103	0.0795688	0.109454
JG37-AG-20	-0.923286	-1.42708	-0.384033	0.993912	4.22541	0.205371	0.394921	0.140295	0.19107	0.0815805	0.111744
Burkholderiales_unclassified	-0.693163	-1.13588	-0.158317	0.97256	4.21833	0.197858	0.3952	0.150282	0.202353	0.0808306	0.111867
Kallotenuaceae	-0.932797	-1.48436	-0.418952	0.975045	4.30131	0.1929	0.39772	0.168909	0.222568	0.0809921	0.112089
Spiroplasmataceae	-0.945279	-1.44977	-0.382874	1.05189	4.30274	0.201386	0.392721	0.130366	0.178985	0.0839781	0.112333
KCM-B-15	-0.98661	-1.4414	-0.416562	0.982347	4.36744	0.200885	0.395921	0.147283	0.202309	0.0810119	0.11251
Alphaproteobacteria_unclassified	0.892293	1.38988	0.427292	-0.894933	4.03704	-0.191381	0.3956	0.128305	0.183905	0.0775481	0.112694
Cloacimonetes_unclassified	-0.969152	-1.44216	-0.453893	0.95044	4.29421	0.191702	0.3978	0.130958	0.176605	0.0837294	0.112905
Chlamydiales_unclassified	-0.870337	-1.36807	-0.328455	0.972741	4.17317	0.206715	0.391122	0.130793	0.182136	0.0844332	0.113048
PAUC43f_marine_benthic_group_unclassified	-0.91984	-1.42235	-0.389375	1.00554	4.23789	0.197331	0.396521	0.129541	0.176052	0.0874666	0.113802
MWH-CFBk5	-0.903195	-1.40799	-0.368767	1.00948	4.26774	0.209104	0.3884	0.136165	0.182166	0.0856917	0.114045
Granulosicoccaceae	-0.943822	-1.46416	-0.424718	1.02105	4.30655	0.208746	0.396321	0.162748	0.216916	0.0845286	0.114392
Chthonomonadaceae	-0.896712	-1.36205	-0.394682	0.983449	4.19657	0.207006	0.3958	0.149961	0.205353	0.0844562	0.114526
Desulfarculaceae	-0.966434	-1.47761	-0.420492	1.0257	4.30077	0.210065	0.3916	0.156854	0.208487	0.0828793	0.115432
HOC36_unclassified	-0.923595	-1.39717	-0.414599	1.00547	4.22353	0.210936	0.394521	0.140759	0.188734	0.0840676	0.115937
Nitriliruptoraceae	-0.888484	-1.39406	-0.338557	0.948727	4.14848	0.191624	0.40052	0.150933	0.202094	0.0841831	0.116041
RsaHf231_unclassified	-0.735589	-1.21574	-0.214069	0.960859	4.31998	0.20008	0.3996	0.149095	0.197769	0.0842546	0.116466
Family_XVII	-0.877078	-1.31678	-0.348921	0.978323	4.29605	0.19175	0.395921	0.170613	0.22728	0.0859515	0.117352
OCS116_clade	-0.981018	-1.47639	-0.373629	1.01766	4.25981	0.198322	0.391922	0.147974	0.197738	0.0874775	0.117642
Aminicenantes_unclassified	-0.916701	-1.38413	-0.428032	0.927192	4.26331	0.180835	0.402919	0.161184	0.219693	0.0835861	0.118014
1959-1	-0.9245	-1.40574	-0.419092	0.906766	4.29892	0.184942	0.4042	0.138006	0.188628	0.0871898	0.118686
Verrucomicrobiales_unclassified	-0.954797	-1.41305	-0.411878	1.04697	4.23706	0.212896	0.389	0.175918	0.227947	0.0871477	0.119137
D05-2	-0.934767	-1.39271	-0.400029	1.04337	4.22915	0.213686	0.389522	0.140547	0.187459	0.0914224	0.119229
MND8	-0.927825	-1.39382	-0.396776	0.981037	4.24977	0.201475	0.3956	0.149486	0.201797	0.0885599	0.120149
DEV007	-0.856253	-1.32942	-0.34276	0.981276	4.25773	0.194224	0.392921	0.150386	0.199145	0.0924183	0.120165
Ktedonobacterales_unclassified	-0.974689	-1.4261	-0.447343	0.967289	4.27407	0.20284	0.39952	0.131848	0.180208	0.0923644	0.120579
BD2-11_terrestrial_group_unclassified	-0.947136	-1.42785	-0.423259	0.962876	4.2559	0.196301	0.395721	0.160607	0.211149	0.0880024	0.120627
KI89A_clade_unclassified	-0.816776	-1.29918	-0.314411	0.957194	4.1967	0.201358	0.392721	0.162007	0.216304	0.0895344	0.121006
Colwelliaceae	-0.956411	-1.42515	-0.434752	1.00626	4.27883	0.201012	0.3964	0.161868	0.21605	0.0888579	0.121079
Chthoniobacterales_Incertae_Sedis	-0.927202	-1.38688	-0.420327	0.923272	4.31099	0.182344	0.40232	0.135315	0.186181	0.0914363	0.121098
FTLpost3	-0.923913	-1.36324	-0.401763	0.995296	4.24134	0.195834	0.396	0.15319	0.204333	0.0905756	0.121188
FFCH13075	-0.922272	-1.37121	-0.398394	0.983905	4.31744	0.204573	0.393121	0.132652	0.179868	0.0946704	0.121827
NS72	-0.83034	-1.30019	-0.305607	0.931524	4.219	0.184897	0.402919	0.166092	0.22054	0.0904912	0.122098
Bacteroidales_Incertae_Sedis	-0.98027	-1.46579	-0.430153	0.994396	4.23314	0.201003	0.3946	0.141208	0.191513	0.0918888	0.122222
KD3-62_unclassified	-0.912135	-1.42627	-0.398815	1.01364	4.19971	0.200109	0.3958	0.129448	0.1797	0.0955968	0.122829
Subgroup_17_unclassified	-0.912766	-1.37229	-0.37625	0.950016	4.20375	0.195825	0.396321	0.151337	0.203565	0.093224	0.123481
Frankiaceae	0.2198	0.683469	-0.20769	-0.814826	4.15746	-0.169992	0.4058	0.165943	0.221451	0.0889914	0.124031
Chthoniobacterales_unclassified	-0.958659	-1.41572	-0.445617	0.962354	4.22006	0.19551	0.399	0.141172	0.195736	0.0939831	0.124421
Obscuribacterales_unclassified	-0.955204	-1.44655	-0.4112	1.02563	4.35114	0.20296	0.391	0.162499	0.21417	0.0922806	0.124588
Entomoplasmatales_Incertae_Sedis	-0.9493	-1.4534	-0.413853	1.0339	4.22803	0.201529	0.3948	0.16449	0.213723	0.0920729	0.12468
TM146	0.27348	0.788921	-0.174373	-0.868997	4.03106	-0.186097	0.405319	0.174719	0.231106	0.0899566	0.124786
D8A-2_unclassified	-0.908428	-1.33833	-0.410764	1.01084	4.23606	0.194253	0.391322	0.147042	0.201479	0.0928334	0.125116
AKYH478	-0.956412	-1.43525	-0.455321	1.01942	4.20777	0.206319	0.390322	0.163745	0.214739	0.0958092	0.126865
SPOTSOCT00m83_unclassified	-0.915167	-1.36079	-0.3897	0.992633	4.31946	0.201082	0.3992	0.149384	0.201739	0.0969698	0.127208
Tsukamurellaceae	-0.820594	-1.32883	-0.295266	0.971754	4.22333	0.201188	0.402	0.165653	0.219718	0.0937947	0.127588
Holophagaceae	-0.908798	-1.35467	-0.413882	1.00761	4.29218	0.198092	0.396921	0.150536	0.201312	0.0994368	0.128717
FCPU744	-0.933157	-1.3679	-0.44382	0.9512	4.21557	0.19418	0.401	0.165137	0.22047	0.0955211	0.129015
Spongiibacteraceae	-0.947942	-1.44565	-0.40579	1.06865	4.28856	0.211218	0.393121	0.141628	0.186841	0.100981	0.129084
SAR202_clade_unclassified	-0.927476	-1.40085	-0.408149	0.923359	4.32917	0.183592	0.4036	0.16801	0.224307	0.096221	0.129185
X35_unclassified	-0.278634	-0.729766	0.244046	0.948978	4.30112	0.189676	0.39912	0.163959	0.222757	0.0950729	0.12927
Crenotrichaceae	-0.888177	-1.32665	-0.431383	1.03764	4.2598	0.209203	0.393521	0.15712	0.209493	0.099241	0.129321
AKAU3644	-0.651049	-1.1153	-0.124044	0.934974	4.36865	0.187743	0.40072	0.137929	0.192526	0.0967529	0.129626
Aerophobetes_unclassified	-0.893944	-1.36058	-0.339787	0.959996	4.19968	0.190461	0.40192	0.176592	0.230575	0.0979697	0.130159
PL-11B10	-0.897781	-1.33329	-0.387639	0.908688	4.22139	0.182072	0.40212	0.157431	0.218349	0.0964545	0.132114
Catenulisporaceae	-0.893738	-1.34902	-0.393176	0.946603	4.19491	0.185945	0.3976	0.156985	0.21233	0.100137	0.132156
HSB_OF53-F07	-0.98551	-1.45042	-0.441115	0.980597	4.23516	0.196564	0.3914	0.154691	0.202391	0.103863	0.132213
UA11_unclassified	-0.918329	-1.3593	-0.430798	0.9414	4.23347	0.191375	0.3974	0.171816	0.224889	0.10016	0.132912
TK10_unclassified	0.206635	0.636898	-0.199037	-0.828663	4.2226	-0.175225	0.408718	0.146222	0.206997	0.0945831	0.133195
195up_unclassified	-0.896643	-1.3753	-0.366561	0.984215	4.30471	0.196867	0.39912	0.153552	0.203019	0.105255	0.13323
Clostridiaceae_3	-0.856226	-1.31907	-0.360981	0.872273	4.28475	0.177518	0.403319	0.161331	0.218278	0.097094	0.133934
NB1-j_unclassified	-0.859941	-1.33138	-0.39417	0.938067	4.22926	0.185266	0.4004	0.171298	0.229782	0.100854	0.134788
Conexibacteraceae	-0.860142	-1.29114	-0.401436	0.824253	4.27143	0.168639	0.4086	0.1603	0.218479	0.0998628	0.135384
7B-8	-0.821352	-1.28035	-0.339074	0.957542	4.21317	0.198158	0.39912	0.149737	0.202368	0.102991	0.135489
KF-JG30-B3	-0.891859	-1.31123	-0.406685	0.867654	4.23311	0.181707	0.408	0.158389	0.216851	0.100443	0.135526
OPB41_unclassified	-0.970592	-1.47062	-0.416687	1.05269	4.28849	0.214378	0.3936	0.16239	0.21612	0.1047	0.136089
Candidatus_Adlerbacteria_unclassified	-0.930611	-1.35866	-0.427888	0.876299	4.23399	0.181033	0.4012	0.174664	0.230222	0.101812	0.136368
Candidatus_Pacebacteria_unclassified	-0.936902	-1.40865	-0.401914	1.01569	4.24709	0.203246	0.392	0.157752	0.210028	0.104362	0.136529
B12-WMSP1_unclassified	-0.948826	-1.44779	-0.428642	0.967824	4.24311	0.189335	0.397321	0.16359	0.217111	0.105327	0.136616
vadinHA49_unclassified	-0.797829	-1.26455	-0.305221	0.940931	4.18392	0.190856	0.403119	0.160802	0.216558	0.104914	0.137433
Rickettsiales_unclassified	-0.911722	-1.39314	-0.41301	0.955761	4.27104	0.188562	0.3988	0.170989	0.225895	0.10481	0.137987
Armatimonadetes_unclassified	-0.778512	-1.2508	-0.302048	0.91537	4.15851	0.179605	0.405319	0.166476	0.224383	0.102289	0.138351
Clostridiales_Incertae_Sedis	-0.821566	-1.27384	-0.311275	0.905241	4.27959	0.183023	0.40152	0.172784	0.228171	0.104774	0.138826
Latescibacteria_unclassified	-0.855492	-1.30185	-0.357667	0.952756	4.16795	0.195296	0.39812	0.16612	0.218688	0.107202	0.139071
Tectomicrobia_unclassified	-0.848218	-1.2923	-0.351092	0.931974	4.22147	0.185777	0.399	0.173897	0.23161	0.104227	0.139091
Psychromonadaceae	-0.930564	-1.38942	-0.446449	0.913719	4.2366	0.189201	0.4018	0.165249	0.222153	0.104514	0.140049
Dietziaceae	5.2554	5.46243	4.93167	-0.563372	3.02655	-0.165998	0.4176	0.0270186	0.0627129	0.0880048	0.140055
EMP-G18_unclassified	-0.887292	-1.33796	-0.378612	0.914316	4.40283	0.178529	0.4062	0.163463	0.225095	0.104512	0.140182
Halanaerobiaceae	-0.933094	-1.40291	-0.427165	0.986185	4.21976	0.204519	0.3944	0.162577	0.216814	0.108809	0.140281
CAP-aah99b04	-0.961382	-1.46868	-0.438387	0.98188	4.25816	0.19698	0.399	0.170283	0.220463	0.110433	0.1411
Pla1_lineage_unclassified	-0.905433	-1.39377	-0.396665	0.914569	4.27578	0.182402	0.399	0.174854	0.229931	0.108357	0.141104
Streptosporangiales_Incertae_Sedis	-0.917417	-1.34892	-0.42387	0.995913	4.31632	0.198713	0.394	0.187399	0.243871	0.108713	0.141575
Candidatus_Nomurabacteria_unclassified	-0.837508	-1.29092	-0.370179	0.885131	4.19552	0.183876	0.4012	0.167619	0.228632	0.105442	0.141974
Anaplasmataceae	-0.877224	-1.35629	-0.372026	0.961741	4.20898	0.189732	0.3974	0.16692	0.21922	0.109754	0.142013
LWSR-14	-0.920555	-1.38414	-0.448352	0.930816	4.29528	0.188125	0.3992	0.155075	0.213657	0.106272	0.14266
T2WK15B57_unclassified	-0.742457	-1.14886	-0.264426	0.845252	4.1508	0.17171	0.405919	0.148152	0.21044	0.105233	0.142691
Draconibacteriaceae	-0.863162	-1.30629	-0.402474	0.908467	4.14734	0.183405	0.40052	0.180478	0.23404	0.108749	0.14305
SJA-28	-0.953535	-1.40301	-0.458446	0.917271	4.24685	0.187267	0.402	0.182735	0.242172	0.109216	0.143629
KD3-93	-0.932867	-1.36351	-0.449006	0.881009	4.27816	0.178355	0.406319	0.17776	0.233605	0.112301	0.144422
AKYH767	-0.899441	-1.34236	-0.425429	0.934195	4.22347	0.192619	0.4024	0.165191	0.218235	0.110505	0.144859
possible_family_01	-0.896998	-1.35344	-0.426189	0.927796	4.23411	0.191351	0.4042	0.170729	0.222811	0.110603	0.145235
PHOS-HE51	-0.832082	-1.2592	-0.354445	0.907722	4.1528	0.190307	0.4034	0.17434	0.233795	0.110591	0.145884
Lineage_IIb_unclassified	-0.948316	-1.39958	-0.47254	0.935489	4.30266	0.186983	0.39792	0.20018	0.250643	0.112868	0.146531
4-Org1-14_unclassified	-0.981622	-1.4366	-0.454919	0.964755	4.29798	0.188675	0.4006	0.176669	0.230306	0.114008	0.147294
B1-7BS_unclassified	-0.908906	-1.36634	-0.428593	0.93643	4.23464	0.191914	0.398	0.172033	0.227915	0.114292	0.147845
BCf3-20	-0.912734	-1.31785	-0.406765	0.835136	4.24625	0.172044	0.405919	0.188944	0.244114	0.114115	0.148507
FFCH12655	-0.779021	-1.24466	-0.321328	0.8572	4.25927	0.169758	0.408518	0.172099	0.227754	0.113385	0.148603
KD3-10	-0.891025	-1.33485	-0.418041	0.832752	4.25866	0.168835	0.411718	0.143024	0.200099	0.113443	0.148611
Bacteroidetes_vadinHA17_unclassified	-0.91166	-1.34408	-0.440414	0.926375	4.26019	0.193207	0.4046	0.176323	0.232292	0.115227	0.150026
Atribacteria_unclassified	-0.886855	-1.31663	-0.429099	0.890045	4.27203	0.184531	0.405919	0.170708	0.226162	0.115441	0.150794
Jonesiaceae	-0.717183	-1.13609	-0.206021	0.860993	4.24902	0.178313	0.4056	0.173903	0.232046	0.118445	0.153535
Alcanivoracaceae	-0.822015	-1.24308	-0.384547	0.898394	4.17467	0.181106	0.4052	0.17463	0.234762	0.117033	0.154586
KCM-B-112	-0.835015	-1.29348	-0.352952	0.896538	4.25559	0.182537	0.407319	0.172094	0.226848	0.118373	0.15469
Solimonadaceae	-0.876867	-1.33075	-0.432884	0.900785	4.22631	0.185287	0.406919	0.182539	0.241862	0.117764	0.155993
Marinilabiaceae	-0.848959	-1.28806	-0.379358	0.868912	4.31623	0.177753	0.408718	0.173994	0.234499	0.120923	0.158277
AKYG937	-0.883082	-1.27985	-0.404417	0.901591	4.2188	0.185507	0.4	0.206099	0.26301	0.122831	0.158888
TSCOR001-H18_unclassified	-0.78794	-1.2094	-0.327453	0.865464	4.17119	0.178251	0.4084	0.174557	0.230583	0.125563	0.158907
Sporichthyaceae	-0.850742	-1.24269	-0.423515	0.847375	4.22085	0.171257	0.407	0.186235	0.24807	0.119413	0.159326
Mollicutes_unclassified	-0.864812	-1.31832	-0.36694	0.879474	4.28862	0.175227	0.409318	0.194588	0.254737	0.122914	0.161489
Flammeovirgaceae	-0.852713	-1.25511	-0.416566	0.883941	4.24069	0.18102	0.4056	0.175326	0.235285	0.12308	0.16162
Chloroflexales_unclassified	-0.89161	-1.2975	-0.405086	0.908838	4.23861	0.184461	0.4002	0.206257	0.265262	0.128387	0.162255
SC-I-84_unclassified	0.234554	0.633903	-0.161305	-0.766903	4.18212	-0.157224	0.412717	0.176276	0.235194	0.121617	0.162848
CPla-3_termite_group_unclassified	-0.873486	-1.28174	-0.402974	0.909373	4.22604	0.191031	0.403519	0.219309	0.273552	0.128779	0.16362
Bacteroidetes_VC2.1_Bac22_unclassified	-0.826024	-1.27674	-0.355966	0.841727	4.32712	0.172475	0.413317	0.191044	0.252441	0.124963	0.164418
WN-HWB-116_unclassified	-0.884007	-1.33321	-0.399594	0.913571	4.30445	0.183637	0.40172	0.204379	0.254087	0.132148	0.166369
Ktedonobacteraceae	-0.914017	-1.30971	-0.464921	0.850837	4.30161	0.174171	0.408918	0.207779	0.269593	0.125725	0.166592
Bacteriovoracaceae	0.444863	0.824453	0.0289044	-0.70324	3.91095	-0.148744	0.4114	0.143875	0.194979	0.1282	0.167078
Piscirickettsiaceae	-0.768934	-1.20125	-0.347696	0.858299	4.24654	0.178821	0.409	0.170083	0.230007	0.127959	0.167082
Rhodobiaceae	-0.75629	-1.14746	-0.304598	0.870463	4.19791	0.177034	0.409518	0.197446	0.260525	0.126263	0.167777
SBR2076_unclassified	-0.774202	-1.13982	-0.365543	0.800551	4.1867	0.159332	0.4132	0.211296	0.277001	0.126664	0.168021
BSV26	-0.910659	-1.34806	-0.410268	0.925204	4.29199	0.187287	0.407319	0.203524	0.261407	0.132238	0.168857
Opitutae_vadinHA64_unclassified	-0.589884	-0.984899	-0.146885	0.827508	4.18687	0.16336	0.4092	0.197581	0.258685	0.132916	0.172307
Nevskiaceae	-0.664094	-1.08572	-0.203043	0.855857	4.20557	0.174161	0.4042	0.193847	0.251564	0.137962	0.173337
DUNssu044	-0.850196	-1.23829	-0.375257	0.858076	4.22145	0.173757	0.404319	0.218099	0.277559	0.136679	0.174107
Gallionellaceae	-0.893123	-1.30499	-0.43349	0.830826	4.25686	0.171486	0.409118	0.190578	0.25213	0.133677	0.174199
NS11-12_marine_group	-0.787436	-1.19505	-0.360842	0.776833	4.11557	0.168064	0.416	0.207083	0.266653	0.138008	0.17481
Prolixibacteraceae	-0.865466	-1.26232	-0.421384	0.867424	4.21713	0.175943	0.4116	0.201129	0.257777	0.138147	0.176347
Subgroup_2_unclassified	-0.760694	-1.13469	-0.358427	0.784024	4.16915	0.164347	0.4146	0.214441	0.275784	0.138886	0.177645
UCT_N117_unclassified	-0.821366	-1.26106	-0.366244	0.881602	4.24593	0.178457	0.4124	0.205323	0.264822	0.138379	0.17863
Thiotrichales_Incertae_Sedis	-0.869141	-1.28067	-0.422466	0.826656	4.26732	0.169438	0.41	0.202737	0.261276	0.140516	0.179837
Nannocystaceae	-0.869012	-1.2457	-0.439755	0.84069	4.28481	0.17199	0.416117	0.231891	0.294859	0.14032	0.181033
Thermaceae	-0.887478	-1.27608	-0.401056	0.873683	4.25617	0.176318	0.406919	0.196978	0.253451	0.147401	0.181662
Chloroflexi_unclassified	-0.853187	-1.28933	-0.374691	0.913328	4.24892	0.181083	0.404719	0.224888	0.281373	0.145685	0.182508
Salinisphaeraceae	-0.769797	-1.20224	-0.316431	0.79034	4.2713	0.161395	0.416117	0.192806	0.254553	0.145796	0.185098
Thermoanaerobacteraceae	-0.776148	-1.15472	-0.329085	0.801235	4.17593	0.160215	0.412318	0.222153	0.283352	0.145433	0.186841
Haloplasmataceae	-0.791769	-1.19507	-0.330138	0.874435	4.21039	0.174838	0.411	0.233201	0.291681	0.148758	0.188189
JTB255_marine_benthic_group	-0.8444	-1.23472	-0.405458	0.833476	4.33199	0.167686	0.4124	0.201251	0.263267	0.14924	0.190294
Vulgatibacteraceae	-0.754496	-1.16262	-0.309479	0.873971	4.19385	0.178027	0.4094	0.222274	0.280561	0.153114	0.190866
Blfdi19	-0.76849	-1.13123	-0.381447	0.801507	4.20199	0.154823	0.415317	0.209554	0.272944	0.147372	0.190869
p35j06ok	-0.80235	-1.18932	-0.388109	0.800626	4.24714	0.158304	0.413517	0.226873	0.291651	0.150785	0.192428
JG37-AG-4_unclassified	-0.858163	-1.2883	-0.407317	0.831495	4.25367	0.169296	0.415317	0.221535	0.28229	0.153677	0.193072
TM6_	-0.786311	-1.19479	-0.334149	0.86549	4.22738	0.176142	0.4032	0.223326	0.279956	0.153834	0.193458
Euzebyaceae	-0.614153	-1.0062	-0.174377	0.788941	4.16003	0.157781	0.412917	0.233487	0.298544	0.154521	0.197198
Anaeroplasmataceae	0.600162	0.971788	0.249517	-0.716469	3.98689	-0.157742	0.4208	0.227659	0.300047	0.148467	0.197961
M2PB4-65_termite_group	-0.789014	-1.18344	-0.3805	0.80653	4.28017	0.160977	0.418516	0.25531	0.315302	0.156597	0.198301
Armatimonadales_unclassified	0.0256926	0.383394	-0.35754	-0.731966	4.1688	-0.140335	0.423	0.181054	0.248533	0.15434	0.199876
M55-D21_unclassified	-0.79062	-1.20192	-0.346949	0.779888	4.37188	0.157757	0.418316	0.229166	0.293851	0.160014	0.204742
Syntrophomonadaceae	-0.795018	-1.18131	-0.363654	0.774787	4.24566	0.157294	0.419	0.250335	0.30966	0.16177	0.205646
Subgroup_5_unclassified	-0.683057	-1.0359	-0.29838	0.68115	4.20593	0.147445	0.423515	0.257517	0.323572	0.16478	0.209144
Desulfobulbaceae	-0.644628	-1.02139	-0.246929	0.771425	4.18724	0.160167	0.415317	0.257758	0.318017	0.168383	0.209821
Roseiarcaceae	-0.806983	-1.17367	-0.410736	0.799894	4.21065	0.163378	0.4112	0.238978	0.304975	0.165451	0.21052
Alphaproteobacteria_Incertae_Sedis_unclassified	-0.753126	-1.09558	-0.382664	0.779682	4.2911	0.159415	0.4184	0.231775	0.297454	0.166914	0.210537
Xiphinematobacteraceae	-0.767982	-1.14783	-0.378051	0.777282	4.19847	0.15494	0.418116	0.229894	0.29638	0.167515	0.211556
Family_XVIII	-0.770752	-1.14088	-0.357658	0.804671	4.26146	0.161044	0.419516	0.249141	0.313959	0.171241	0.212123
OM190_unclassified	-0.812633	-1.15189	-0.451932	0.753658	4.23103	0.148698	0.4186	0.237301	0.305747	0.170716	0.215027
Phycisphaeraceae	-0.730186	-1.0937	-0.33435	0.736368	4.2641	0.150338	0.42	0.262322	0.33051	0.174603	0.218276
Simkaniaceae	-0.766181	-1.14442	-0.375307	0.731572	4.2458	0.14391	0.4232	0.225766	0.289258	0.180074	0.220911
Lentimicrobiaceae	-0.745053	-1.10296	-0.376649	0.746759	4.2282	0.14963	0.423315	0.246495	0.309059	0.182553	0.226659
FFCH11085	-0.687772	-1.04422	-0.319719	0.701967	4.21953	0.145907	0.424115	0.250134	0.314619	0.186544	0.230261
SJA-15_unclassified	-0.651763	-1.03613	-0.26641	0.713264	4.09635	0.147604	0.4198	0.28606	0.349815	0.185457	0.231
Rubrobacteriaceae	0.0885261	0.45685	-0.253172	-0.697533	4.20704	-0.146193	0.427115	0.240087	0.310853	0.184687	0.232985
mle1-27	-0.804536	-1.14156	-0.43116	0.73966	4.1957	0.152939	0.4164	0.257979	0.31924	0.193667	0.234723
Cyanobacteria_unclassified	-0.00362205	0.304357	-0.280188	-0.684378	4.1772	-0.144187	0.431114	0.240657	0.309354	0.186019	0.236021
Methylocystaceae	-0.718558	-1.07162	-0.325654	0.707764	4.24939	0.145366	0.4258	0.266537	0.328913	0.196008	0.237955
SHBZ1548_unclassified	-0.722855	-1.14648	-0.321424	0.757207	4.28334	0.15383	0.421916	0.243173	0.301375	0.194764	0.239127
LD29	-0.73768	-1.09071	-0.336597	0.74632	4.15423	0.149788	0.420916	0.253995	0.313059	0.195673	0.239744
M05-Pitesti	-0.519754	-0.852015	-0.15556	0.696881	4.09688	0.144226	0.424	0.265329	0.330557	0.195856	0.241136
Bradymonadaceae	-0.620534	-0.953446	-0.246282	0.740344	4.15731	0.149838	0.4228	0.261549	0.330902	0.195169	0.243605
Herpetosiphonaceae	-0.593727	-0.931567	-0.240364	0.694347	4.10274	0.144822	0.4244	0.255651	0.323044	0.198717	0.245528
MBA03_unclassified	-0.696914	-1.03568	-0.316507	0.682572	4.2187	0.14279	0.425715	0.285315	0.352158	0.199794	0.247572
TRA3-20_unclassified	-0.641416	-0.998983	-0.282763	0.666086	4.1874	0.136552	0.426315	0.276199	0.345221	0.201857	0.251341
Rhodocyclaceae	0.128549	0.43621	-0.1971	-0.63821	4.05169	-0.132355	0.4298	0.263703	0.336135	0.198065	0.251599
Chloroflexaceae	-0.707286	-1.06781	-0.314578	0.714211	4.26276	0.139995	0.4204	0.274519	0.339638	0.20387	0.252148
Thermoleophilia_unclassified	-0.715868	-1.04369	-0.352919	0.710047	4.22592	0.142607	0.425715	0.282029	0.345193	0.210319	0.25428
Methylococcaceae	-0.678873	-1.00991	-0.337023	0.704559	4.30004	0.139994	0.422116	0.264056	0.331442	0.207193	0.255359
MSB-1E8	-0.755392	-1.12664	-0.371564	0.705025	4.22062	0.145145	0.4242	0.27094	0.341529	0.20898	0.256357
0319-6A21	-0.6598	-1.02346	-0.271379	0.705105	4.16195	0.148562	0.419116	0.258567	0.323992	0.215488	0.260388
Caldicoprobacteraceae	0.180569	0.493416	-0.104736	-0.718823	4.05938	-0.144469	0.427714	0.208666	0.274953	0.213299	0.262425
Ruaniaceae	-0.508303	-0.820992	-0.15669	0.666596	4.19651	0.132503	0.4284	0.269187	0.339247	0.220191	0.268205
NS9_marine_group	-0.826032	-1.16338	-0.453827	0.695891	4.21014	0.1349	0.427914	0.288712	0.356707	0.222105	0.268919
SAR324_clade	-0.675064	-0.986808	-0.317425	0.663646	4.19779	0.135141	0.4238	0.267678	0.3353	0.219073	0.269441
Cryptosporangiaceae	-0.747862	-1.08803	-0.378262	0.650611	4.14437	0.134915	0.4326	0.280981	0.342254	0.232958	0.274481
Pseudoalteromonadaceae	-0.677641	-1.01573	-0.328774	0.602453	4.2977	0.124649	0.437712	0.299943	0.373592	0.219037	0.275169
Rhodospirillales_unclassified	-0.804362	-1.10311	-0.45264	0.699582	4.24145	0.138488	0.4208	0.299519	0.365731	0.229967	0.2785
Glycomycetaceae	-0.55614	-0.913794	-0.156849	0.704403	4.56775	0.138458	0.4332	0.321172	0.394196	0.227426	0.279578
Verrucomicrobia_unclassified	-0.688912	-0.951038	-0.39464	0.594817	4.12969	0.1248	0.4296	0.314853	0.383732	0.228692	0.280184
BRC1_unclassified	-0.601656	-0.91196	-0.246078	0.675213	4.30352	0.140129	0.4268	0.293157	0.362515	0.231559	0.281489
A0839	-0.724888	-1.02728	-0.379117	0.602146	4.2337	0.125805	0.4324	0.32691	0.396392	0.235932	0.284222
Bacteroidales_BS11_gut_group	-0.729096	-1.04013	-0.367528	0.644871	4.32906	0.129202	0.431514	0.282931	0.354613	0.235322	0.286481
Verrucomicrobiaceae	0.296332	0.573652	0.0197126	-0.578817	3.92622	-0.12303	0.432114	0.278323	0.347982	0.234727	0.287416
Archangiaceae	-0.457833	-0.798908	-0.0822004	0.633843	4.27817	0.129877	0.4288	0.326825	0.392939	0.240401	0.289116
Bacteria_unclassified	2.51993	2.74042	2.2545	-0.406598	3.1506	-0.105038	0.439712	0.265457	0.346246	0.225498	0.289648
Micrococcales_Incertae_Sedis	-0.589834	-0.880567	-0.301093	0.591564	4.12647	0.125206	0.4364	0.3163	0.385347	0.239915	0.291294
Phaselicystidaceae	-0.779251	-1.10894	-0.432724	0.636654	4.29805	0.125081	0.4324	0.309038	0.37561	0.246241	0.295635
AKIW781	0.102288	0.364765	-0.128796	-0.645763	4.36936	-0.127951	0.4366	0.280943	0.350591	0.243573	0.296245
SM2D12	-0.745529	-1.03427	-0.40724	0.585573	4.19127	0.123499	0.4338	0.288002	0.360342	0.250658	0.297597
Nocardiopsaceae	0.706156	0.964891	0.405108	-0.590691	4.11915	-0.124764	0.4324	0.26348	0.338414	0.245938	0.303317
P-102	-0.622886	-0.892975	-0.277302	0.608259	4.20359	0.123222	0.4334	0.326721	0.395672	0.256086	0.309016
Demequinaceae	0.282476	0.597965	-0.0118125	-0.55903	4.05498	-0.119597	0.4356	0.293959	0.360883	0.255367	0.309451
Lactobacillaceae	11.1899	11.0444	11.42	0.321911	2.48772	0.120816	0.44971	0.201926	0.302516	0.230173	0.309633
JG30-KF-AS9_unclassified	-0.733692	-0.988088	-0.425667	0.561615	4.17954	0.113356	0.438312	0.322153	0.393562	0.259676	0.31256
Subgroup_7_unclassified	-0.573867	-0.855796	-0.275062	0.552607	4.13873	0.11896	0.439312	0.34435	0.417895	0.259504	0.315391
Idiomarinaceae	-0.750441	-1.08524	-0.405369	0.633943	4.32059	0.123712	0.436113	0.322207	0.389063	0.271162	0.31741
Myxococcaceae	-0.616279	-0.870358	-0.33623	0.550629	4.19097	0.114583	0.437712	0.329653	0.403642	0.266507	0.319712
HTA4_unclassified	-0.682235	-0.994699	-0.3615	0.615354	4.25717	0.118346	0.439512	0.346329	0.415817	0.269129	0.319957
Clostridia_unclassified	-0.226112	-0.508884	0.042681	0.529802	4.13216	0.111573	0.440312	0.34679	0.418066	0.264905	0.32102
MB-A2-108_unclassified	0.171528	0.461807	-0.130476	-0.584936	4.13133	-0.115593	0.437113	0.315156	0.381978	0.275668	0.326822
Bacilli_unclassified	0.803153	0.544512	1.08729	0.560465	3.91898	0.126363	0.4358	0.34742	0.421729	0.275128	0.33068
Beijerinckiaceae	0.390235	0.657279	0.125649	-0.578627	4.03659	-0.122857	0.4346	0.340216	0.412475	0.277869	0.332778
C178B_unclassified	-0.595855	-0.903352	-0.276508	0.571223	4.24002	0.118083	0.4376	0.346631	0.419791	0.287644	0.343722
Nitrosomonadaceae	0.0415664	0.300133	-0.23346	-0.483189	3.99232	-0.099455	0.444311	0.317641	0.38972	0.293395	0.348095
Streptococcaceae	9.89692	10.0173	9.66103	-0.333164	2.67701	-0.114179	0.4512	0.293286	0.400749	0.269389	0.351202
Family_XI	8.8227	8.6808	9.0435	0.29083	2.21223	0.119355	0.4474	0.429494	0.532998	0.274057	0.35509
OPB56	-0.617358	-0.879924	-0.352923	0.449176	4.2618	0.0876305	0.45091	0.385488	0.459366	0.304933	0.362103
Staphylococcaceae	8.60877	8.7221	8.46934	-0.386837	3.11046	-0.116591	0.454309	0.131471	0.217903	0.288226	0.370325
Parviterribacteraceae	-0.626295	-0.845951	-0.391365	0.510269	4.18657	0.104662	0.4458	0.374157	0.443828	0.321391	0.373151
Bacteroidales_unclassified	0.630511	0.891995	0.349759	-0.531091	4.19864	-0.110634	0.445	0.358618	0.43838	0.315142	0.375315
Cardiobacteriaceae	-0.191861	-0.406829	0.0540152	0.447941	4.23106	0.0911575	0.4506	0.391636	0.465266	0.318316	0.376154
Rickettsiales_Incertae_Sedis	-0.531756	-0.820485	-0.259148	0.483534	4.24108	0.100165	0.44931	0.395469	0.464196	0.332932	0.387093
WCHB1-32_unclassified	-0.426475	-0.706934	-0.144827	0.492985	4.31937	0.0970093	0.45151	0.398971	0.471489	0.334904	0.390612
alphaI_cluster	-0.559331	-0.795939	-0.293516	0.50113	4.20252	0.101937	0.445311	0.367839	0.440616	0.341981	0.390746
SR1_	-0.484029	-0.676829	-0.247112	0.501299	4.09279	0.102954	0.447111	0.39224	0.465783	0.334907	0.391828
Sporolactobacillaceae	-0.471702	-0.734411	-0.214577	0.441077	4.22316	0.0894352	0.453709	0.38874	0.463176	0.336323	0.393176
Geobacteraceae	-0.573997	-0.832805	-0.285338	0.500331	4.34295	0.105823	0.44751	0.414058	0.489127	0.33944	0.393394
Vibrionaceae	-0.116628	0.0354452	-0.276412	-0.513482	4.55201	-0.098406	0.4476	0.320236	0.391608	0.338815	0.394647
BIrii41	-0.553387	-0.774788	-0.312515	0.470813	4.17017	0.0932457	0.44851	0.418398	0.489318	0.342717	0.398371
SD04E11	-0.708054	-0.979	-0.426385	0.536041	4.41607	0.100844	0.4508	0.420553	0.491816	0.348145	0.403293
S085_unclassified	-0.491878	-0.709521	-0.259553	0.435429	4.09901	0.0890139	0.4526	0.394408	0.467481	0.352429	0.406387
NB1-n_unclassified	0.78503	0.574616	1.00579	0.42014	3.87205	0.0918603	0.4524	0.411799	0.488855	0.346937	0.406651
Opitutaceae	-0.601853	-0.81096	-0.391573	0.428644	4.18063	0.0851398	0.452	0.368032	0.443046	0.355758	0.409848
Gracilibacteraceae	-0.379365	-0.578054	-0.171761	0.360855	4.24834	0.0754772	0.455	0.426599	0.503339	0.35276	0.409898
Carnobacteriaceae	8.1143	8.2339	7.78474	-0.34427	2.63007	-0.115229	0.4536	0.276978	0.382474	0.329048	0.410509
JG30-KF-CM66_unclassified	-0.450931	-0.676286	-0.192325	0.433076	4.07942	0.0931578	0.45	0.419576	0.49628	0.361753	0.41699
Oligoflexaceae	0.0807414	0.299528	-0.122284	-0.462084	4.05898	-0.0958372	0.447	0.366006	0.440161	0.363212	0.420051
Alteromonadaceae	-0.19168	-0.0294583	-0.313759	-0.494469	4.62651	-0.0889825	0.4504	0.304355	0.378326	0.364613	0.423067
Haliangiaceae	0.103053	0.321719	-0.128892	-0.427308	4.1249	-0.0861431	0.4546	0.42203	0.498418	0.363924	0.423856
Bradymonadales_unclassified	0.0777186	0.269577	-0.103223	-0.41122	4.05376	-0.0877969	0.453909	0.406957	0.484173	0.368584	0.426846
Ruminococcaceae	10.5382	10.7398	10.0911	-0.29057	2.2882	-0.116401	0.457109	0.46677	0.568512	0.347318	0.429126
Hyphomonadaceae	-0.531821	-0.732977	-0.327493	0.400201	4.21596	0.0841317	0.456509	0.417103	0.493251	0.372105	0.431012
Cytophagales_unclassified	-0.602059	-0.816516	-0.400731	0.435793	4.14785	0.0936552	0.45051	0.396992	0.472873	0.376936	0.432361
Bartonellaceae	0.827726	0.971091	0.706373	-0.603802	5.22012	-0.101217	0.4512	0.33447	0.416342	0.374251	0.439191
Tepidisphaeraceae	0.0589969	0.246379	-0.144699	-0.349417	4.0541	-0.0742329	0.461508	0.415164	0.489183	0.38045	0.439521
Defluviitaleaceae	0.114334	0.250088	-0.0362427	-0.372857	4.1463	-0.0776485	0.461108	0.371373	0.447966	0.3798	0.439561
p-2534-18B5_gut_group	-0.34267	-0.571564	-0.125758	0.36678	4.23712	0.0766515	0.465707	0.41906	0.495924	0.386427	0.441069
Parcubacteria_unclassified	-0.561423	-0.732798	-0.360942	0.392449	4.17983	0.0821152	0.4556	0.398749	0.476359	0.390384	0.44318
Bacteroidetes_unclassified	0.240132	0.4283	0.029538	-0.338627	3.96364	-0.072069	0.461	0.414238	0.490468	0.38346	0.443916
Micrococcales_unclassified	3.18938	3.12183	3.30363	0.332435	3.33535	0.0824217	0.4582	0.647675	0.712199	0.374396	0.44484
Dermatophilaceae	1.5604	1.45771	1.68429	0.39602	4.20905	0.0838313	0.458908	0.477488	0.556674	0.378476	0.445395
Gitt-GS-136_unclassified	0.0729243	0.261559	-0.127514	-0.33534	3.93028	-0.0718166	0.463307	0.383717	0.464776	0.388308	0.449256
AKYG1722_unclassified	-0.335969	-0.502118	-0.152061	0.313827	4.08539	0.0677093	0.463707	0.413345	0.492052	0.392131	0.45126
Gsoil-1167	0.0462694	0.198001	-0.138195	-0.399008	4.0897	-0.0833154	0.454709	0.353304	0.427143	0.393048	0.451665
Moritellaceae	-0.557487	-0.821455	-0.306974	0.399613	4.35297	0.0843243	0.457508	0.423043	0.499896	0.39764	0.453933
Bdellovibrionaceae	0.00846628	0.219697	-0.213114	-0.369515	4.10959	-0.0804754	0.4592	0.458029	0.532059	0.392864	0.454405
Clostridiaceae_2	-0.435366	-0.632931	-0.237572	0.36107	4.1274	0.0700154	0.463	0.466601	0.540341	0.404321	0.460611
Propionibacteriaceae	4.34105	4.41862	4.12281	-0.258451	2.60382	-0.0869612	0.4558	0.0268513	0.0600865	0.391479	0.466153
Limnochordaceae	-0.380641	-0.575356	-0.166498	0.418114	4.2821	0.0812657	0.4554	0.469859	0.547626	0.409819	0.469812
288-2	0.0632048	0.31178	-0.167899	-0.399358	4.16157	-0.0797332	0.4574	0.436311	0.505095	0.414204	0.471888
Oligosphaeraceae	0.92675	1.17589	0.651296	-0.364677	3.98372	-0.0792444	0.457	0.468917	0.543071	0.41169	0.472427
Betaproteobacteria_unclassified	-0.0278711	0.110731	-0.162545	-0.268212	4.15629	-0.0570937	0.470506	0.45869	0.533853	0.416325	0.475773
Coxiellaceae	-0.00691464	0.10298	-0.13017	-0.340394	4.32566	-0.0669631	0.464107	0.420685	0.500851	0.42328	0.48122
env.OPS_17	-0.539627	-0.719573	-0.359164	0.351082	4.20363	0.0685782	0.463907	0.479352	0.552223	0.433138	0.485697
Rhizobiaceae	0.122715	0.265007	-0.0429142	-0.28526	4.0841	-0.0554643	0.469306	0.457427	0.530061	0.434715	0.493984
OM1_clade	-0.449899	-0.651658	-0.234738	0.336892	4.24507	0.0642736	0.464507	0.465753	0.53916	0.440405	0.496823
Xanthomonadales_Incertae_Sedis	0.144085	0.26034	0.0403145	-0.26209	4.08916	-0.0592344	0.471106	0.430478	0.506836	0.442151	0.499604
ML635J-21_unclassified	-0.287619	-0.421841	-0.145719	0.217433	4.08533	0.0468066	0.4734	0.450344	0.531841	0.441172	0.500613
OPB35_soil_group_unclassified	-0.393872	-0.531007	-0.258317	0.283799	4.13879	0.0578561	0.468706	0.459897	0.539519	0.440522	0.501876
Parachlamydiaceae	0.25877	0.411289	0.132622	-0.262878	4.14966	-0.0541895	0.473105	0.479265	0.55224	0.459356	0.513803
0319-6M6	-0.0682111	0.0856121	-0.200649	-0.289441	4.21413	-0.0546885	0.471706	0.461306	0.533493	0.457648	0.514811
Deltaproteobacteria_unclassified	-0.577904	-0.745371	-0.42203	0.25415	4.33067	0.0446841	0.477305	0.465927	0.537403	0.457912	0.515977
Methylophilaceae	-0.12805	-0.0286475	-0.237204	-0.209792	4.04454	-0.0467248	0.478904	0.430104	0.506441	0.45772	0.515994
Acidimicrobiales_Incertae_Sedis	0.0402372	0.145347	-0.082703	-0.314313	4.0917	-0.0620098	0.466907	0.452102	0.529581	0.455523	0.516311
Thermomonosporaceae	-0.128021	-0.217343	-0.0255937	0.180379	4.25373	0.0360107	0.4834	0.45702	0.538388	0.461004	0.522462
YNPFFP1	-0.496984	-0.623015	-0.361767	0.243893	4.15068	0.051074	0.4722	0.484789	0.556047	0.470554	0.526986
Streptosporangiaceae	0.119168	0.243513	-0.00503245	-0.302965	4.2679	-0.0637207	0.467906	0.487525	0.563756	0.467242	0.527286
Sanguibacteraceae	0.393698	0.508133	0.287203	-0.263965	4.15381	-0.0491892	0.472705	0.471319	0.548225	0.473694	0.53296
vadinBE97	-0.225595	-0.339585	-0.0975281	0.177984	4.21252	0.0336419	0.4788	0.48651	0.561306	0.478139	0.533767
Synergistaceae	-0.225905	-0.335475	-0.103813	0.218106	4.20207	0.0417869	0.478504	0.473786	0.549641	0.482786	0.540108
Cyclobacteriaceae	-0.0477719	-0.149331	0.0498483	0.231897	4.07653	0.0462199	0.4776	0.475968	0.554222	0.481416	0.541197
Heliobacteriaceae	-0.469308	-0.598058	-0.3169	0.244826	4.23916	0.0506721	0.4764	0.497445	0.574795	0.482847	0.542518
MNG7	-0.337115	-0.461738	-0.2133	0.205507	4.25297	0.0377321	0.479504	0.492021	0.565179	0.486164	0.543847
Anaerolineaceae	-0.451304	-0.556439	-0.331901	0.248213	4.09072	0.050619	0.473105	0.497008	0.573613	0.490057	0.548752
Proteobacteria_unclassified	0.011059	0.0530524	-0.0310494	-0.101551	4.01819	-0.022931	0.4892	0.487403	0.563969	0.488203	0.549436
Acidothermaceae	-0.243397	-0.216851	-0.277938	-0.0925214	4.12002	-0.0192126	0.489302	0.460119	0.538975	0.491858	0.550726
Gracilibacteria_unclassified	-0.328278	-0.496146	-0.136211	0.284502	4.10437	0.0584632	0.4718	0.509663	0.583905	0.495761	0.553054
Chthoniobacteraceae	-0.0824711	0.0242672	-0.190435	-0.171244	4.03156	-0.0368315	0.482	0.462903	0.537351	0.499422	0.554656
Rhodothermaceae	-0.138787	-0.029896	-0.271517	-0.225922	4.10196	-0.046718	0.474105	0.491896	0.56527	0.500817	0.555837
ABS-19	-0.240288	-0.224183	-0.260489	-0.0076048	4.0735	-0.0012625	0.4993	0.502701	0.574584	0.498936	0.555864
Legionellaceae	0.146724	0.230539	0.0593423	-0.191598	4.1319	-0.042734	0.476705	0.46242	0.539884	0.505719	0.5616
Sphingobacteriales_unclassified	-0.413228	-0.499706	-0.323184	0.134298	4.24017	0.0266644	0.486503	0.514155	0.588387	0.502561	0.561755
Elusimicrobiaceae	-0.0488171	0.0690614	-0.168192	-0.254783	4.09589	-0.0536629	0.4718	0.523233	0.594335	0.503717	0.562739
Family_XIII	6.49472	6.5585	6.42156	-0.112921	1.73706	-0.0574282	0.4696	0.449188	0.545778	0.491549	0.563651
DA111	-0.274561	-0.33741	-0.218233	0.0479251	4.20365	0.00997685	0.495	0.47659	0.554456	0.507403	0.565389
Mycoplasmataceae	0.974792	1.11218	0.822944	-0.263119	4.42808	-0.0511802	0.473705	0.542782	0.615751	0.507947	0.56647
DA101_soil_group	-0.350833	-0.409288	-0.294146	0.0810305	4.13025	0.016501	0.4924	0.507048	0.583672	0.509127	0.567055
Fimbriimonadaceae	-0.302286	-0.310675	-0.289474	0.081762	4.09412	0.0174419	0.4882	0.51577	0.593936	0.510543	0.569376
Desulfurellaceae	-0.411323	-0.464697	-0.361223	0.113703	4.31697	0.0215322	0.489702	0.480811	0.558834	0.512039	0.569906
Myxococcales_unclassified	0.0335297	0.120723	-0.0519974	-0.163219	4.10166	-0.0331129	0.4828	0.533657	0.607536	0.51514	0.572495
JG34-KF-361	-0.367555	-0.443383	-0.284768	0.12336	4.26529	0.0264726	0.4878	0.504965	0.579542	0.512847	0.57302
Roseiflexaceae	-0.0955908	-0.0211145	-0.153192	-0.206063	4.14618	-0.0380535	0.479	0.484707	0.556934	0.517747	0.573845
Nitrospiraceae	-0.196771	-0.170879	-0.233172	-0.0637203	4.10215	-0.0139028	0.493301	0.491108	0.569543	0.515257	0.574285
Listeriaceae	-0.466461	-0.547449	-0.398888	0.00395777	4.49564	0.000971174	0.4994	0.505907	0.581748	0.515984	0.575156
Solirubrobacterales_unclassified	-0.16588	-0.194748	-0.133	0.0161933	4.20689	0.0031479	0.4984	0.518631	0.594701	0.518669	0.576584
S0134_terrestrial_group_unclassified	-0.298457	-0.382887	-0.214764	0.140382	4.33354	0.0246727	0.486903	0.505325	0.579332	0.520658	0.57759
0319-6G20	-0.312825	-0.357874	-0.281585	-0.0227888	4.31448	-0.00407597	0.497101	0.512134	0.587967	0.524892	0.582871
Actinomycetaceae	5.74694	5.68507	5.86231	0.155712	2.28852	0.0541167	0.472306	0.691526	0.759292	0.525127	0.595045
Promicromonosporaceae	0.176107	0.125971	0.217187	0.106981	4.25235	0.0206867	0.490102	0.526048	0.603269	0.538724	0.599366
Halomonadaceae	-0.111531	-0.132591	-0.0863801	0.0816229	4.15817	0.018249	0.490702	0.507166	0.581089	0.543674	0.599829
Longimicrobiaceae	0.0852132	0.129868	0.0325795	-0.11794	4.24945	-0.026069	0.488102	0.537624	0.614383	0.54072	0.6004
Shewanellaceae	-0.551546	-0.694557	-0.408593	0.0930809	4.52533	0.0199584	0.4892	0.546026	0.617462	0.547923	0.603303
FFCH7168	-0.388015	-0.422695	-0.352927	0.0944038	4.34226	0.0197999	0.489502	0.563778	0.636136	0.547588	0.604333
Rhizobiales_Incertae_Sedis	0.106954	0.160471	0.0419852	-0.102315	4.1526	-0.0215727	0.489302	0.538597	0.614645	0.548811	0.608398
Sva0996_marine_group	-0.179025	-0.203795	-0.158985	0.0592198	4.29285	0.0128049	0.4934	0.541906	0.61632	0.555011	0.611551
P3OB-42	-0.124631	-0.19086	-0.0759922	-0.0113192	4.27529	-0.0022348	0.4987	0.526377	0.6023	0.556806	0.611959
C0119_unclassified	-0.392485	-0.423374	-0.361079	-0.0367721	4.25402	-0.00719871	0.4968	0.572793	0.643339	0.553139	0.611975
Ardenticatenales_unclassified	0.0147582	0.102141	-0.0740972	-0.120925	4.20563	-0.0235337	0.4868	0.509369	0.587744	0.558088	0.612425
Victivallaceae	-0.082428	-0.108588	-0.0556847	0.0780879	4.07155	0.0152224	0.490902	0.553992	0.629464	0.556166	0.614234
Phyllobacteriaceae	1.26261	1.16409	1.35979	0.294926	4.28473	0.0595702	0.4698	0.478826	0.555975	0.557988	0.61468
Polyangiaceae	-0.221145	-0.269699	-0.166866	-0.00183988	4.22462	-0.000436706	0.4999	0.539307	0.612832	0.562071	0.618649
Fusobacteriaceae	3.88639	3.97503	3.72949	-0.231108	3.3153	-0.0592274	0.472905	0.22095	0.310458	0.555439	0.618989
Sandaracinaceae	-0.114171	-0.115266	-0.114154	-0.0295579	4.17254	-0.00643815	0.496501	0.507951	0.58242	0.564761	0.619901
Rickettsiaceae	-0.455571	-0.566782	-0.32441	0.183697	4.57181	0.0343931	0.484503	0.577697	0.646821	0.569282	0.624016
PeM15_unclassified	-0.283273	-0.238757	-0.328462	-0.107382	4.1886	-0.0221262	0.4894	0.536525	0.612271	0.572529	0.627897
Hahellaceae	-0.282894	-0.414706	-0.157486	-0.0802175	4.76935	-0.0143239	0.493	0.55289	0.621093	0.577376	0.631917
Deferribacteraceae	-0.30663	-0.470001	-0.154709	0.201745	4.37759	0.0365296	0.480104	0.578728	0.649323	0.587463	0.642597
Bogoriellaceae	0.929438	0.824514	1.02909	0.0927919	4.11329	0.0181614	0.489702	0.555842	0.627699	0.599294	0.653063
Gastranaerophilales_unclassified	2.50842	2.62102	2.33849	-0.118299	3.94509	-0.0284768	0.4848	0.536063	0.611327	0.623688	0.678962
Mollicutes_RF9_unclassified	5.40069	5.34968	5.55074	0.181458	2.83508	0.0506182	0.477305	0.767019	0.819887	0.656965	0.715061
Enterococcaceae	6.01746	6.07465	5.88757	-0.108887	2.34611	-0.0425884	0.4832	0.613694	0.692456	0.787769	0.826741
Corynebacteriaceae	10.2806	10.2948	10.2535	-0.0500071	2.22092	-0.0206195	0.4912	0.563052	0.654084	0.853434	0.882599

## Sheet: ST5 pigsty_suburbanhome_family
	rab.all	rab.win.City.of.Glostrup	rab.win.Pig.stable	diff.btw	diff.win	effect	overlap	we.ep	we.eBH	wi.ep	wi.eBH
Clostridiaceae_1	11.306	8.91356	14.9919	5.92942	1.73675	3.28534	0.00199981	5.33925e-71	1.28077e-68	4.69916e-31	7.85771e-29
Erysipelotrichaceae	9.29628	6.89636	13.0451	6.094	2.09501	2.8341	0.00159994	1.60789e-51	2.56191e-49	4.58003e-31	7.85771e-29
Peptostreptococcaceae	10.7537	8.55213	14.7366	5.95453	1.7164	3.3354	0.00200021	1.35603e-70	3.24342e-68	4.80608e-31	7.85771e-29
Christensenellaceae	4.57874	1.29587	7.11453	5.73348	3.2574	1.69463	0.0142	1.73362e-27	6.57064e-26	1.63813e-29	1.95757e-27
Lachnospiraceae	9.41542	7.85431	11.2271	3.4541	1.88567	1.73882	0.029	4.04551e-34	2.98891e-32	6.29949e-28	5.65523e-26
Clostridiales_unclassified	3.17175	0.244816	6.2224	5.80765	3.57321	1.58073	0.0335933	2.61382e-26	8.95209e-25	3.39279e-27	2.67294e-25
Aerococcaceae	8.34089	6.76028	10.7373	3.8241	2.37546	1.52504	0.049	1.12876e-26	3.73338e-25	6.82228e-26	4.31608e-24
WCHB1-41_unclassified	1.34458	-0.842002	4.91874	5.83825	3.74079	1.49129	0.049	8.16759e-26	2.50673e-24	1.62257e-24	6.06612e-23
Rhodobacteraceae	7.36505	9.31914	3.99654	-5.43294	3.34731	-1.52987	0.0555889	1.25037e-22	2.98866e-21	1.65546e-24	7.21914e-23
Leuconostocaceae	5.34184	3.38761	8.24875	5.02927	3.66657	1.3118	0.0595881	1.15326e-23	2.85276e-22	1.63043e-24	7.3542e-23
Lactobacillaceae	8.6961	7.18805	11.2988	4.17831	2.98451	1.33165	0.064987	3.69167e-27	1.28133e-25	3.22444e-24	1.34564e-22
Bacteroidales_S24-7_group	2.27814	-0.173262	5.52855	5.71726	3.81908	1.3925	0.0632	1.74614e-22	3.83588e-21	1.21993e-23	4.33215e-22
Family_XIII	4.58468	2.05077	6.31745	4.18362	3.2592	1.18479	0.0667866	1.06274e-20	2.21531e-19	4.79044e-23	1.58789e-21
Mollicutes_RF9_unclassified	2.24971	-0.0104641	5.45472	5.551	4.0814	1.28277	0.0731854	1.13598e-21	2.31566e-20	2.52698e-22	6.68578e-21
Ruminococcaceae	8.43127	7.31755	9.94873	3.33027	2.72174	1.18343	0.079784	9.74227e-25	2.85425e-23	3.53653e-22	1.05921e-20
Micrococcaceae	9.4367	11.3931	7.53758	-3.77646	2.67418	-1.31712	0.0883823	4.13725e-18	7.07952e-17	1.1209e-21	3.0741e-20
Caulobacteraceae	6.12084	8.07171	3.01616	-5.10074	3.97425	-1.18395	0.0906	2.03153e-18	3.86926e-17	2.72804e-21	6.9647e-20
Pasteurellaceae	4.02753	6.64964	1.14893	-5.30946	3.9042	-1.25721	0.0873825	7.77026e-20	1.50277e-18	6.09592e-21	1.48937e-19
Acetobacteraceae	4.34488	6.36274	1.085	-5.06819	3.95732	-1.15665	0.1046	1.97497e-16	3.23475e-15	1.50115e-19	3.22862e-18
Bradyrhizobiaceae	3.06027	5.69966	0.651746	-5.64268	4.74333	-1.10437	0.1002	5.57896e-19	1.03046e-17	2.34016e-19	4.73456e-18
Geodermatophilaceae	2.83099	5.50632	0.0213434	-5.36462	4.02614	-1.20445	0.103	2.54145e-18	4.94553e-17	6.04503e-19	1.19585e-17
Firmicutes_unclassified	2.31698	-0.0277889	4.6369	4.47619	3.87933	1.0677	0.1102	7.42259e-17	1.02641e-15	7.47981e-19	1.53028e-17
Nocardioidaceae	5.03266	7.67597	1.56298	-5.65166	4.39655	-1.16499	0.124175	2.29712e-17	3.7528e-16	9.47464e-18	1.77526e-16
Clostridiales_vadinBB60_group	1.32753	-0.603271	3.47121	3.93851	3.69375	0.974256	0.115577	1.36113e-15	1.88428e-14	3.35985e-17	5.59984e-16
Methylobacteriaceae	4.39849	6.92337	1.58149	-5.09382	4.66589	-0.995369	0.136973	1.21613e-14	1.53316e-13	4.68094e-16	6.88529e-15
Frankiales_unclassified	2.53424	5.25872	0.0254803	-4.78653	4.35466	-0.962985	0.140372	1.33813e-13	1.54392e-12	6.66096e-16	1.02178e-14
Intrasporangiaceae	5.63939	7.43244	2.98133	-4.00803	4.16162	-0.873382	0.157768	3.60816e-12	3.51369e-11	3.25055e-15	4.7897e-14
Coriobacteriaceae	5.22795	3.61819	6.59234	3.21285	3.68298	0.796121	0.1572	3.11355e-14	4.03973e-13	3.64569e-15	5.35378e-14
Peptococcaceae	3.79812	1.99161	5.23099	3.62478	4.00835	0.820687	0.159768	3.92234e-13	4.36641e-12	5.35324e-15	7.37843e-14
Nakamurellaceae	2.20318	4.80919	0.134201	-4.36801	4.33046	-0.899364	0.157768	8.32818e-12	8.19607e-11	2.22978e-14	2.82528e-13
Pseudomonadaceae	5.48135	6.55512	3.62579	-2.96694	3.32646	-0.792131	0.1694	5.44876e-10	4.51012e-09	2.8576e-14	3.74181e-13
Chitinophagaceae	3.54747	5.51843	0.978053	-4.35196	4.61541	-0.847081	0.1634	4.62389e-12	4.91593e-11	5.30447e-14	6.36199e-13
Acidaminococcaceae	0.953503	-0.467904	3.60818	4.00985	4.24293	0.853306	0.1564	1.49975e-11	1.45621e-10	1.29346e-13	1.3747e-12
Acidimicrobiaceae	2.20914	4.5373	0.130475	-4.16633	4.26086	-0.877299	0.162168	8.48846e-11	8.02393e-10	1.70459e-13	1.76667e-12
Carnobacteriaceae	6.20386	5.5197	7.66097	2.69834	3.2309	0.751592	0.18	4.8043e-13	5.85501e-12	2.89171e-13	3.35385e-12
Bacillaceae	5.69571	7.69656	3.51304	-3.85785	4.21091	-0.799272	0.1854	2.25431e-09	1.64171e-08	3.31292e-13	3.7697e-12
Rhodospirillales_Incertae_Sedis	1.70684	4.49012	-0.188348	-4.68183	4.7324	-0.890034	0.158368	9.32919e-11	7.62951e-10	1.89839e-12	1.69563e-11
Cytophagaceae	5.40314	6.59699	2.60692	-3.58551	4.60064	-0.687354	0.195561	3.19058e-09	2.54197e-08	4.21273e-12	4.18823e-11
Neisseriaceae	4.30287	5.73926	2.94979	-2.70594	3.51801	-0.698278	0.1936	4.66439e-08	2.98486e-07	7.24516e-12	6.92498e-11
Paenibacillaceae	3.27994	5.2532	1.29346	-3.87057	4.44605	-0.762842	0.1934	1.3715e-07	8.32222e-07	7.47746e-12	6.97933e-11
Sphingomonadales_unclassified	2.29558	4.54728	0.478859	-3.67846	4.38066	-0.736783	0.187163	5.95925e-09	4.2493e-08	9.0393e-12	8.34414e-11
Enterococcaceae	4.61518	3.19324	5.78773	2.92834	4.01421	0.666161	0.19936	1.07916e-11	1.11118e-10	8.79809e-12	8.40794e-11
Deinococcaceae	2.95026	4.74241	1.11268	-3.44987	4.33836	-0.717345	0.194361	4.23121e-09	3.26414e-08	1.36717e-11	1.25276e-10
Kineosporiaceae	1.66622	3.75433	-0.081414	-3.62771	4.26738	-0.746325	0.192761	4.28019e-09	3.27277e-08	1.7641e-11	1.55679e-10
Corynebacteriales_unclassified	0.864288	-0.523676	2.97753	3.36809	4.0753	0.749841	0.1834	7.96832e-08	4.7941e-07	3.23292e-11	2.60944e-10
Burkholderiaceae	1.59057	3.45545	0.00924598	-3.47648	4.963	-0.648184	0.19936	4.2756e-09	3.00893e-08	4.45355e-11	3.79774e-10
Thermoactinomycetaceae	2.42113	4.59999	0.539742	-3.71934	4.70585	-0.704494	0.2102	2.19004e-08	1.51968e-07	1.24015e-10	1.04981e-09
Gastranaerophilales_unclassified	0.285375	-0.998346	2.26547	3.29825	4.16533	0.702523	0.202959	1.80026e-08	1.27386e-07	3.37213e-10	2.62588e-09
Microbacteriaceae	6.17399	7.09848	4.94255	-2.029	2.84745	-0.612959	0.2276	6.30784e-06	3.45364e-05	4.5906e-10	3.78334e-09
Unknown_Family	0.952375	-0.409614	2.95143	3.60126	4.72611	0.698063	0.2086	7.99305e-09	5.76006e-08	9.66733e-10	7.16695e-09
Pseudonocardiaceae	3.6239	5.02891	1.4226	-3.30421	4.46247	-0.639789	0.227754	4.54131e-07	2.59161e-06	1.29843e-09	9.93578e-09
Moraxellaceae	9.31242	9.99156	8.27851	-1.76694	2.54589	-0.621527	0.240152	5.49287e-08	4.01487e-07	1.49377e-09	1.17417e-08
Mycobacteriaceae	2.08712	4.13833	0.430176	-3.37227	4.41655	-0.685653	0.2112	6.47462e-08	4.27681e-07	3.52503e-09	2.2335e-08
Elev-16S-1332	1.40866	3.43159	-0.0696906	-3.32192	4.45395	-0.674343	0.216357	1.56905e-06	8.42952e-06	3.61235e-09	2.50863e-08
Chlamydiaceae	0.18648	-0.948277	2.56809	4.26337	5.42106	0.707064	0.220756	1.62849e-08	1.12595e-07	5.64196e-09	3.9548e-08
1174-901-12	1.21538	3.30387	-0.133423	-3.43548	4.73297	-0.63221	0.2282	4.44324e-07	2.59702e-06	7.67092e-09	5.23072e-08
Micrococcales_unclassified	1.40982	0.0898313	3.19932	3.12656	4.39829	0.635244	0.226555	4.21546e-07	2.63874e-06	1.01565e-08	6.70747e-08
FamilyII	1.00062	3.07207	-0.366612	-3.27248	4.68003	-0.626245	0.2324	1.34006e-06	7.12868e-06	1.0839e-08	7.38407e-08
Trueperaceae	1.84045	4.12779	0.435469	-3.45873	4.85221	-0.634361	0.236553	2.10593e-06	1.10249e-05	1.09508e-08	7.55876e-08
Gaiellaceae	1.19266	3.16916	-0.269448	-3.16809	4.53144	-0.60221	0.241152	1.57682e-06	9.22481e-06	1.84616e-08	1.24885e-07
Lactobacillales_unclassified	0.604549	-0.562738	2.31234	2.78359	4.15774	0.601617	0.230154	3.19652e-06	1.67805e-05	5.13995e-08	3.0534e-07
Veillonellaceae	5.13995	4.38737	6.19486	2.36531	4.15925	0.514716	0.267946	1.46428e-07	9.55844e-07	1.18868e-07	7.7254e-07
Solirubrobacteraceae	1.06791	3.0548	-0.250592	-3.02897	4.54492	-0.592824	0.24775	1.39871e-05	6.23499e-05	1.51014e-07	8.15113e-07
P5D1-392	1.95579	3.4775	0.742334	-2.77421	4.40426	-0.540563	0.2596	1.57149e-05	7.23746e-05	3.47407e-07	1.89384e-06
Family_XII	3.07698	4.62162	1.69136	-2.501	4.57922	-0.484099	0.2706	8.62615e-05	0.000389305	4.2089e-07	2.44579e-06
Enterobacteriaceae	5.84166	6.83144	5.05346	-1.66773	3.28026	-0.412833	0.2818	0.00303433	0.011103	5.21889e-07	3.13425e-06
Spirochaetaceae	1.26274	0.0539869	2.70108	2.67602	4.45636	0.537913	0.2548	9.72522e-06	4.9855e-05	6.6821e-07	3.64548e-06
Sphingomonadaceae	7.51532	8.33756	6.04659	-2.19369	3.97541	-0.470613	0.2834	0.000122504	0.000587386	6.83899e-07	4.11788e-06
Rikenellaceae	1.98496	0.616682	3.22596	2.45026	4.46232	0.499706	0.278344	3.56238e-06	1.96881e-05	7.34266e-07	4.13574e-06
Dermacoccaceae	1.45234	3.10839	0.19067	-3.04141	4.85256	-0.56098	0.257	9.87953e-06	4.97351e-05	9.60713e-07	5.02187e-06
Nocardiaceae	4.0305	5.22649	2.71258	-2.14974	4.15493	-0.454698	0.2842	0.000441234	0.00174359	8.78227e-07	5.1259e-06
Oxalobacteraceae	5.58523	6.44907	3.72526	-2.28242	3.99605	-0.483581	0.284943	2.96951e-05	0.000141344	9.33836e-07	5.47663e-06
Hahellaceae	0.901098	2.44231	-0.265761	-2.72704	4.56213	-0.521059	0.265	7.9824e-05	0.000341549	1.77227e-06	9.25879e-06
FamilyI	0.88366	2.27913	-0.282524	-2.63776	4.45668	-0.531416	0.265147	0.00010528	0.000434224	1.97031e-06	1.0038e-05
Bacteroidales_RF16_group	0.172528	-0.969404	1.74805	2.71019	4.18117	0.581053	0.233	4.67469e-05	0.000198694	2.49256e-06	1.12265e-05
Succinivibrionaceae	0.325544	-0.670704	1.72564	2.30331	4.28811	0.471887	0.275	0.000431395	0.00140964	4.8777e-06	2.44678e-05
Alicyclobacillaceae	1.01404	2.43954	-0.174705	-2.62354	4.69399	-0.495293	0.27	6.34645e-05	0.000300557	5.79645e-06	2.86069e-05
Gaiellales_unclassified	1.16321	2.85376	-0.0320023	-2.67436	4.6135	-0.513996	0.265	0.000770019	0.00214333	1.21297e-05	5.24743e-05
Fusobacteriaceae	2.16111	0.661627	3.63332	2.65185	5.03108	0.47305	0.293941	5.88226e-05	0.000269979	1.1226e-05	5.57564e-05
Brucellaceae	0.00477221	-0.950655	1.29196	2.30391	4.34138	0.456987	0.2846	0.000257667	0.00110709	1.47686e-05	7.06741e-05
JG30-KF-CM45_unclassified	2.82477	4.03573	1.51956	-2.08442	4.35705	-0.420368	0.305139	0.00108912	0.00393698	1.67998e-05	8.25021e-05
Saccharibacteria_unclassified	5.2148	4.67295	5.75915	1.21763	3.19027	0.329491	0.310138	2.43402e-05	0.000119935	2.12532e-05	0.000105091
Flavobacteriaceae	6.56027	7.10712	5.73686	-1.09198	2.84973	-0.322655	0.316	0.00434124	0.0154095	2.44445e-05	0.000122286
Leptotrichiaceae	1.619	3.19376	0.54267	-2.57962	5.14197	-0.458049	0.297	0.000495192	0.0017932	2.77714e-05	0.000128387
Staphylococcaceae	7.19637	6.82843	8.31874	1.60294	3.25026	0.443105	0.3154	8.31107e-06	4.80067e-05	3.21551e-05	0.000158575
Eubacteriaceae	0.0660863	-0.861772	1.29196	2.16443	4.24549	0.449375	0.280944	0.000391444	0.00150084	4.06702e-05	0.000179727
Iamiaceae	1.05397	2.46161	0.0282461	-2.28698	4.64952	-0.437563	0.3036	0.00121377	0.00350189	4.83347e-05	0.000212026
Bacillales_unclassified	1.04456	1.97105	0.0511725	-2.06907	4.52785	-0.405231	0.3064	0.00070766	0.00256034	6.27154e-05	0.000279257
FBP_unclassified	0.889497	1.98253	-0.0496571	-1.98513	4.37025	-0.391252	0.311	0.000914742	0.00320996	6.40348e-05	0.000280566
Subgroup_6_unclassified	0.8962	1.95779	-0.0839305	-2.00206	4.42085	-0.389399	0.3068	0.00311705	0.00907089	9.18442e-05	0.000392847
Dermabacteraceae	5.91701	6.51021	5.00563	-1.49701	3.76325	-0.344623	0.325535	0.000423506	0.00181659	8.74867e-05	0.000409362
Micromonosporaceae	1.43992	2.90973	0.536606	-2.22349	4.65301	-0.413299	0.307738	0.00317294	0.0101539	9.52464e-05	0.000413596
Desulfovibrionaceae	0.271994	-0.656037	1.37815	2.09058	4.4488	0.40668	0.2966	0.000666531	0.00244935	0.000134183	0.000540762
Blastocatellaceae_	0.862602	1.76631	-0.130647	-1.93711	4.23015	-0.407561	0.311	0.00163402	0.0056696	0.000224142	0.000875433
Streptomycetaceae	3.0181	3.96889	1.95307	-1.73346	4.52373	-0.340974	0.334533	0.00450312	0.0151695	0.00020664	0.000904064
Nevskiaceae	0.452184	1.69896	-0.32306	-3.22139	6.36402	-0.443194	0.311	1.67374e-05	8.33435e-05	0.000255061	0.000967166
Xanthomonadales_Incertae_Sedis	0.705539	2.01542	-0.0480045	-3.13343	6.0653	-0.471933	0.3218	6.92922e-05	0.000295217	0.000306689	0.00112812
Rhodospirillaceae	1.02563	2.13359	0.12943	-1.98506	4.59897	-0.370709	0.323135	0.00285542	0.0100295	0.00029501	0.00120926
Acidimicrobiales_unclassified	0.763855	1.68902	-0.113597	-1.91342	4.54164	-0.369178	0.320936	0.00362659	0.0111552	0.000452683	0.00173581
Rhizobiales_unclassified	1.46838	2.45833	0.669874	-1.75484	4.48932	-0.333219	0.3324	0.00971862	0.0269488	0.000684378	0.00257292
Xanthobacteraceae	0.60991	1.6419	-0.181146	-2.01393	4.80949	-0.36374	0.327734	0.00401083	0.0126771	0.000784131	0.00269589
Prevotellaceae	3.68769	3.26663	4.51109	1.27904	3.48893	0.314066	0.345131	0.00900288	0.0274681	0.00069689	0.00273426
KD4-96_unclassified	0.564638	1.408	-0.184637	-1.58237	4.324	-0.321965	0.336333	0.0100747	0.0281932	0.00150804	0.00509775
Campylobacteraceae	1.34095	2.31441	0.713207	-1.73752	4.78409	-0.315581	0.355929	0.00765182	0.0236243	0.00173654	0.0060655
NB1-n_unclassified	-0.00414454	-0.735071	0.884126	1.51206	4.20495	0.318369	0.339932	0.0111968	0.0299129	0.00292395	0.00834695
Acidobacteriaceae_	0.384513	1.22439	-0.298672	-1.8858	4.82648	-0.350692	0.339932	0.00666127	0.0170624	0.0033781	0.00908136
Dermatophilaceae	0.669531	-0.140805	1.58194	1.75041	4.88378	0.315598	0.3464	0.00990357	0.0274729	0.00288912	0.00930978
Gemmatimonadaceae	0.610497	1.4263	-0.0592512	-1.68489	4.58254	-0.310386	0.35193	0.0154355	0.03777	0.00343079	0.00961612
Solibacteraceae_	0.491171	1.26113	-0.215402	-1.79213	4.95231	-0.33261	0.347131	0.00537769	0.0164533	0.00427749	0.0119645
Oligosphaeraceae	-0.376361	-1.04693	0.499634	1.53653	4.27132	0.322276	0.341	0.0140245	0.0333928	0.00553782	0.0138573
X35_unclassified	0.753571	1.39933	0.112555	-1.89397	6.55772	-0.265455	0.3598	8.66473e-05	0.000417321	0.00481569	0.0147954
Comamonadaceae	5.11317	5.57176	4.49146	-0.862086	2.8126	-0.238014	0.372725	0.107018	0.216258	0.00439396	0.0150147
Bifidobacteriaceae	5.57246	5.10501	6.0379	1.15619	3.8791	0.265965	0.376725	0.0013665	0.00555172	0.00431706	0.015442
Actinomycetaceae	6.17512	6.66679	5.76869	-0.871958	3.06472	-0.237815	0.3742	0.0900047	0.194303	0.00472668	0.016656
Bacteria_unclassified	1.51871	0.822967	2.19845	1.25169	3.97385	0.273746	0.358128	0.0246275	0.0556574	0.00608499	0.0180768
Corynebacteriaceae	10.4714	10.8491	10.109	-0.745925	2.78161	-0.24307	0.385323	0.0160768	0.0523864	0.00698465	0.0237521
Aeromonadaceae	0.370719	1.02667	-0.244125	-1.55792	4.69143	-0.282734	0.3612	0.0324235	0.0704637	0.00915852	0.0248648
Vibrionaceae	0.178154	0.800597	-0.402076	-1.5164	4.83402	-0.27399	0.3658	0.0257525	0.0586941	0.0107761	0.0283469
288-2	0.33881	1.04032	-0.282426	-1.37919	4.4983	-0.256581	0.3688	0.0489538	0.0978522	0.0167888	0.034387
Cellulomonadaceae	2.5414	3.32114	1.79874	-1.21521	4.63132	-0.223076	0.3838	0.096975	0.191271	0.0118118	0.0345927
Bogoriellaceae	0.187795	-0.448532	0.944341	1.3175	4.3285	0.263157	0.3692	0.0430801	0.0870802	0.0185316	0.0413474
Aurantimonadaceae	1.93947	2.746	1.32913	-1.42739	4.89794	-0.258044	0.382	0.0574235	0.123903	0.0154004	0.041661
Family_XI	9.36569	9.6233	8.92786	-0.680988	2.7208	-0.218324	0.3958	0.06494	0.156279	0.01391	0.0428768
Bacteriovoracaceae	0.552275	1.15286	-0.0206213	-1.35836	4.43559	-0.276115	0.3624	0.0556699	0.105195	0.0203422	0.0443802
Rickettsiales_Incertae_Sedis	0.0928797	0.560144	-0.325439	-1.59491	5.39377	-0.262784	0.3826	0.0198957	0.0453647	0.0267937	0.0597223
Anaeroplasmataceae	-0.52129	-1.0016	0.15655	1.15455	4.1629	0.242041	0.380724	0.0692428	0.121351	0.0354253	0.0667346
Chromatiaceae	0.109147	0.596707	-0.37606	-1.33712	4.86092	-0.240676	0.3834	0.0485939	0.0978112	0.0356382	0.0731592
Patulibacteraceae	0.42762	0.900794	-0.0227157	-1.11183	4.42935	-0.213983	0.388322	0.101886	0.179645	0.0372081	0.07924
Hyphomicrobiaceae	2.7701	3.57672	2.20721	-1.0184	4.4524	-0.19957	0.404319	0.17502	0.300633	0.0330168	0.0831668
Cyanobacteria_unclassified	0.00239253	0.495263	-0.452132	-1.27192	4.89544	-0.225527	0.391322	0.05761	0.108567	0.0470059	0.0866596
Heliobacteriaceae	0.058229	0.531166	-0.44429	-1.13398	4.4572	-0.217279	0.3952	0.0876194	0.159258	0.0449698	0.091048
Armatimonadales_unclassified	0.0744722	0.561111	-0.38959	-1.11296	4.64907	-0.215507	0.395121	0.0845125	0.15457	0.0486195	0.0939756
PeM15_unclassified	-0.0318397	0.435898	-0.460864	-1.07738	4.47461	-0.20665	0.394921	0.0930334	0.17341	0.0501663	0.101012
Frankiaceae	0.145545	0.572707	-0.269946	-1.09078	4.62521	-0.205503	0.3988	0.0914796	0.172004	0.0537936	0.106535
Bacteroidales_unclassified	-0.328115	-0.810852	0.258763	1.07508	4.45661	0.211493	0.3914	0.10018	0.174974	0.0587204	0.10748
Polyangiaceae	0.143845	0.551724	-0.241826	-1.09551	4.59009	-0.207334	0.39932	0.0934121	0.165033	0.0676243	0.117807
Phyllobacteriaceae	0.727793	0.191589	1.31071	1.09152	4.63399	0.203285	0.39912	0.06407	0.130293	0.0609176	0.118713
Subgroup_2_unclassified	-0.0781517	0.297663	-0.472427	-1.18342	5.24487	-0.195389	0.403	0.043289	0.0902164	0.0668834	0.120748
Rubrobacteriaceae	0.0709586	0.490258	-0.331165	-1.06626	4.51961	-0.203651	0.40232	0.13718	0.230243	0.069346	0.129161
Planctomycetaceae	2.29471	2.71553	1.93983	-0.846775	3.94082	-0.177622	0.407119	0.188266	0.31633	0.0660869	0.13309
Brevibacteriaceae	5.69276	6.05373	4.88508	-0.798663	4.28692	-0.163405	0.415517	0.146131	0.284887	0.0559601	0.13381
Bartonellaceae	0.912186	1.31241	0.632826	-1.26675	5.73327	-0.200311	0.4058	0.0372911	0.0846317	0.0704422	0.139049
Obscuribacterales_unclassified	-0.091453	0.30117	-0.481882	-1.07717	4.75091	-0.1975	0.4016	0.0943593	0.17212	0.0790185	0.139384
MB-A2-108_unclassified	0.145504	0.521778	-0.268405	-0.958074	4.51974	-0.182311	0.4092	0.143324	0.232851	0.0890871	0.15702
Beijerinckiaceae	0.309763	0.684941	0.0065281	-0.935694	4.61908	-0.186155	0.413317	0.173301	0.277226	0.0920178	0.167349
Acholeplasmataceae	-0.637114	-1.00702	-0.151534	0.8263	4.15747	0.17024	0.410718	0.201832	0.285588	0.126737	0.197241
TM6_	-0.102443	0.186407	-0.385649	-0.934459	5.32137	-0.171026	0.418716	0.0792902	0.141068	0.125412	0.201746
Alphaproteobacteria_unclassified	-0.172697	-0.541484	0.3226	0.825776	4.40174	0.162589	0.4138	0.205209	0.304862	0.131549	0.205741
Alcaligenaceae	1.89191	1.33004	2.36825	0.731664	4.44988	0.144826	0.4266	0.137301	0.249174	0.111047	0.206496
Victivallaceae	-0.634798	-1.02234	-0.139155	0.874783	4.26303	0.174509	0.409518	0.206594	0.305593	0.134533	0.208329
Parachlamydiaceae	0.294297	0.658865	-0.0439152	-0.807182	4.44739	-0.151884	0.4212	0.232066	0.349712	0.127925	0.210683
Propionibacteriaceae	4.48963	4.7147	4.03913	-0.500301	3.36051	-0.127547	0.4266	0.122749	0.237176	0.106093	0.211914
Betaproteobacteria_unclassified	0.102642	0.42197	-0.186308	-0.821096	4.49779	-0.157813	0.4186	0.171632	0.284188	0.130229	0.215185
Opitutae_vadinHA64_unclassified	-0.656241	-0.984435	-0.215996	0.796647	4.22438	0.158665	0.421	0.198801	0.301415	0.135673	0.215763
Porphyromonadaceae	3.57883	3.90241	3.25419	-0.684558	4.3757	-0.13927	0.426515	0.354241	0.511066	0.110991	0.217342
Mycoplasmataceae	0.188112	-0.290559	0.705429	0.900929	5.06644	0.152447	0.417	0.20934	0.335524	0.129958	0.225237
vadinBE97	-0.616965	-0.9829	-0.185484	0.788902	4.26565	0.155527	0.4236	0.22656	0.335426	0.151717	0.229344
Holosporaceae	-0.212888	0.064938	-0.49837	-0.889019	5.40215	-0.153	0.4258	0.0673053	0.126824	0.159375	0.247598
Deferribacteraceae	-0.664762	-1.02157	-0.213087	0.735569	4.21532	0.143113	0.425315	0.226417	0.332967	0.172258	0.251974
Glycomycetaceae	-0.665689	-0.988536	-0.250644	0.731417	4.46869	0.146995	0.420516	0.216526	0.317435	0.174439	0.253197
p-2534-18B5_gut_group	-0.676655	-1.03292	-0.281478	0.762934	4.25597	0.14794	0.419516	0.248113	0.353802	0.174137	0.254006
Elusimicrobiaceae	-0.631947	-0.969606	-0.249389	0.652454	4.22664	0.125765	0.4288	0.247899	0.353893	0.17115	0.255971
Oceanospirillaceae	-0.299173	-0.683223	0.135647	0.779519	4.40274	0.151002	0.4218	0.268211	0.387379	0.170751	0.256754
WS6_unclassified	-0.698955	-1.03523	-0.286052	0.743544	4.30583	0.148521	0.422715	0.25042	0.354158	0.179337	0.257852
AKAU3644	-0.658042	-1.00173	-0.219173	0.761471	4.29441	0.154914	0.423715	0.253839	0.347337	0.188175	0.264795
RsaHf231_unclassified	-0.715406	-1.02145	-0.347053	0.683352	4.23908	0.141567	0.4288	0.243323	0.353161	0.181177	0.270436
Streptosporangiaceae	0.198837	0.516471	-0.0931656	-0.803541	4.51188	-0.150506	0.4262	0.222274	0.328849	0.177399	0.270857
Helicobacteraceae	-0.263855	-0.61396	0.226699	0.777139	4.38823	0.149445	0.422316	0.251221	0.365783	0.179503	0.271825
Listeriaceae	-0.15983	0.104427	-0.422588	-0.781674	4.88319	-0.144451	0.4242	0.134542	0.227163	0.182342	0.274641
DSSF69	-0.682981	-0.969163	-0.314603	0.761968	4.30304	0.152829	0.4208	0.258177	0.36844	0.1902	0.279892
Planococcaceae	6.72567	6.90049	6.53448	-0.47988	3.34944	-0.123701	0.433713	0.320467	0.494933	0.151076	0.281909
Bacteroidaceae	1.63997	1.99667	1.29936	-0.617557	4.43099	-0.119797	0.438512	0.309507	0.443063	0.180735	0.290254
Candidatus_Moranbacteria_unclassified	-0.642336	-0.919849	-0.260901	0.659403	4.30617	0.12937	0.4334	0.289334	0.404744	0.221343	0.309355
Fimbriimonadaceae	-0.122541	0.163495	-0.40921	-0.719645	4.48254	-0.135357	0.4292	0.289283	0.407727	0.218954	0.31384
Micrococcales_Incertae_Sedis	-0.700759	-0.998731	-0.311951	0.606732	4.28913	0.116704	0.434	0.283498	0.397182	0.220884	0.314182
Bradymonadales_unclassified	-0.545274	-0.884792	-0.186622	0.673513	4.28856	0.132565	0.433113	0.267081	0.383327	0.232538	0.319556
Dietziaceae	4.56988	4.36166	4.83779	0.572412	4.29062	0.114854	0.441912	0.17846	0.318203	0.189163	0.32673
Jonesiaceae	-0.680733	-0.976877	-0.318731	0.62974	4.28966	0.129267	0.4324	0.296249	0.415383	0.241548	0.328971
T2WK15B57_unclassified	-0.723089	-1.02377	-0.352163	0.656128	4.23764	0.129386	0.4334	0.305705	0.422385	0.23642	0.330101
Coxiellaceae	0.0356763	0.26595	-0.20019	-0.692329	4.50633	-0.140416	0.432114	0.286105	0.404198	0.234116	0.33089
PYR10d3_unclassified	-0.740867	-1.0415	-0.347578	0.648915	4.31332	0.130814	0.428	0.307489	0.417918	0.243736	0.331394
Bradymonadaceae	-0.682995	-0.976327	-0.331457	0.512996	4.20882	0.110196	0.440912	0.297431	0.403043	0.238527	0.332869
Synergistaceae	-0.507141	-0.808107	-0.140707	0.584856	4.26795	0.114536	0.4364	0.303875	0.41605	0.245341	0.335115
MBA03_unclassified	-0.766979	-1.07233	-0.400599	0.628953	4.27233	0.126062	0.431	0.302194	0.419252	0.244318	0.335211
Alteromonadaceae	-0.203414	0.00880928	-0.414275	-0.631731	4.71923	-0.12084	0.439912	0.229323	0.340845	0.236928	0.337715
0319-6G20	-0.128287	0.133016	-0.368288	-0.609079	4.49533	-0.1162	0.4392	0.291749	0.407353	0.240342	0.33844
Promicromonosporaceae	-0.247855	-0.572885	0.141331	0.644772	4.49145	0.125594	0.4356	0.30119	0.416665	0.247023	0.341774
Desulfobulbaceae	-0.668435	-0.933397	-0.359441	0.505141	4.24326	0.0971717	0.4444	0.304697	0.418289	0.257716	0.350474
Bacteroidales_BS11_gut_group	-0.702859	-0.946585	-0.407809	0.521673	4.33298	0.111012	0.444111	0.310787	0.429311	0.259112	0.356633
WCHB1-32_unclassified	-0.657679	-0.946518	-0.303532	0.671559	4.28906	0.129413	0.4336	0.315734	0.432358	0.261268	0.357974
Ruaniaceae	-0.616634	-0.904176	-0.296299	0.592227	4.31217	0.117023	0.4372	0.307445	0.427705	0.256357	0.358312
Porticoccaceae	-0.646307	-0.937927	-0.317158	0.621009	4.25171	0.126457	0.4364	0.296491	0.41409	0.262199	0.358721
JTB255_marine_benthic_group	-0.77258	-1.04884	-0.434137	0.616824	4.32111	0.125121	0.4338	0.335687	0.451104	0.270255	0.362796
MSBL5_unclassified	-0.779197	-1.02158	-0.47866	0.498579	4.31276	0.0970278	0.451	0.31257	0.434313	0.259592	0.362856
Limnochordaceae	-0.112947	0.0443828	-0.300708	-0.622173	4.58564	-0.116164	0.442	0.295424	0.418158	0.26584	0.369568
AKIW781	-0.0619317	0.136104	-0.26776	-0.705224	4.63008	-0.135286	0.435113	0.305275	0.433167	0.261505	0.369662
MWH-CFBk5	-0.754003	-1.01697	-0.474113	0.578609	4.28374	0.112155	0.4386	0.340502	0.46118	0.271319	0.371171
Propionibacteriales_unclassified	-0.743893	-0.986753	-0.42821	0.583668	4.26056	0.115785	0.439112	0.363141	0.480792	0.267737	0.372197
Cryptosporangiaceae	-0.751089	-0.997644	-0.438869	0.513204	4.28403	0.10277	0.4476	0.350178	0.473882	0.272259	0.372801
BPS-CK174	-0.748351	-1.00667	-0.443685	0.55068	4.25904	0.106961	0.4406	0.333336	0.461249	0.276727	0.373846
MNC12	-0.760637	-1.00445	-0.446183	0.53451	4.22432	0.106592	0.444711	0.321523	0.451033	0.271474	0.37763
DEV007	-0.748425	-1.01731	-0.419367	0.569673	4.32407	0.115751	0.437113	0.334598	0.447957	0.28382	0.380954
KCM-B-15	-0.774803	-0.989117	-0.443137	0.562372	4.30656	0.116181	0.4418	0.324182	0.448563	0.288392	0.383588
LD1-PB3_unclassified	-0.747982	-0.999527	-0.436922	0.510306	4.22457	0.103556	0.445911	0.346055	0.460902	0.289777	0.385814
Piscirickettsiaceae	-0.701951	-0.975958	-0.393031	0.553827	4.28578	0.109616	0.4414	0.33805	0.46317	0.28215	0.386139
SM1A07_unclassified	-0.761715	-1.00382	-0.455134	0.56137	4.37467	0.103893	0.4454	0.358512	0.486648	0.280217	0.386956
SC-I-84_unclassified	-0.0849746	0.0960591	-0.289228	-0.562419	4.54168	-0.106936	0.445911	0.323198	0.441762	0.285929	0.38826
BRC1_unclassified	-0.716525	-0.96264	-0.386381	0.479461	4.38263	0.0941604	0.4504	0.362123	0.480765	0.28687	0.388432
Fibrobacteraceae	-0.490828	-0.721238	-0.187878	0.564159	4.26041	0.117251	0.4406	0.353012	0.474606	0.287396	0.390807
Rhizobiaceae	-0.433794	-0.709964	-0.0901993	0.557501	4.36921	0.11118	0.441112	0.365888	0.496128	0.279913	0.391514
Moritellaceae	-0.717159	-0.968807	-0.404018	0.576164	4.24236	0.112891	0.4404	0.357739	0.480268	0.293871	0.392215
MA-28-I98C	-0.734551	-0.978297	-0.441617	0.568247	4.24811	0.109879	0.4438	0.309805	0.438953	0.28979	0.393892
7B-8	-0.685769	-0.934281	-0.395246	0.528784	4.20015	0.107645	0.439912	0.359637	0.479813	0.286485	0.3941
PHOS-HE36	-0.786307	-1.02355	-0.523519	0.547376	4.27431	0.10504	0.443111	0.360777	0.482627	0.293425	0.395808
Clostridiaceae_4	-0.751451	-0.978903	-0.485808	0.457474	4.25456	0.0907349	0.45131	0.357353	0.478914	0.297352	0.3966
34P16_unclassified	-0.76517	-1.01631	-0.463152	0.504856	4.32781	0.102006	0.443111	0.329332	0.457204	0.294884	0.396911
Lineage_IIa_unclassified	-0.797374	-1.03055	-0.483594	0.497474	4.24128	0.101096	0.442911	0.31848	0.438678	0.304083	0.399283
Chthoniobacterales_unclassified	-0.705748	-0.9311	-0.421683	0.45773	4.23999	0.0915275	0.4508	0.364828	0.481143	0.298411	0.401684
Oceanospirillales_unclassified	-0.734939	-0.999353	-0.416398	0.490282	4.24021	0.10512	0.444	0.374012	0.502438	0.290894	0.402046
KF-JG30-B3	-0.779285	-0.979277	-0.542568	0.449813	4.23552	0.0913967	0.4524	0.333896	0.462464	0.293295	0.402493
OPB35_soil_group_unclassified	-0.151631	0.0173438	-0.328098	-0.565286	4.52661	-0.110301	0.446	0.322558	0.450475	0.28949	0.404098
Procabacteriaceae	-0.756352	-0.981561	-0.48848	0.462778	4.25121	0.0967536	0.45091	0.336126	0.457474	0.29931	0.40469
Longimicrobiaceae	0.141059	0.32297	-0.0543369	-0.468161	4.51562	-0.0940075	0.4552	0.342678	0.473368	0.292062	0.405881
01D2Z36	-0.776611	-0.99297	-0.507294	0.508649	4.24503	0.0981456	0.4492	0.343943	0.460783	0.30992	0.409117
vadinHA49_unclassified	-0.739684	-0.979437	-0.437572	0.490419	4.26224	0.099986	0.44971	0.363499	0.495655	0.301574	0.409623
Lentimicrobiaceae	-0.727404	-0.952237	-0.443005	0.450522	4.35642	0.0873385	0.454109	0.380689	0.507757	0.303829	0.411484
Methylophilaceae	-0.214262	-0.0565965	-0.377724	-0.549645	4.4727	-0.107084	0.4472	0.325832	0.446662	0.308378	0.414926
Bacteroidetes_Incertae_Sedis_unclassified	-0.799455	-1.02175	-0.534581	0.515234	4.25667	0.105451	0.4466	0.366441	0.492087	0.310121	0.416893
JTB23_unclassified	-0.791839	-0.999406	-0.50251	0.56176	4.27424	0.108689	0.444711	0.377713	0.497674	0.310665	0.417575
KI89A_clade_unclassified	-0.768724	-1.01974	-0.46926	0.48167	4.22491	0.095229	0.45051	0.419135	0.540109	0.317441	0.421252
Verrucomicrobiaceae	0.0646901	0.250871	-0.118694	-0.533406	4.28398	-0.10742	0.4468	0.369211	0.49414	0.319781	0.42252
ST-12K33	-0.819095	-0.995636	-0.583824	0.430801	4.30522	0.0861854	0.45091	0.367953	0.4934	0.310602	0.423772
Ktedonobacteraceae	-0.802331	-1.02329	-0.546922	0.536965	4.31231	0.105079	0.4448	0.377452	0.489434	0.329826	0.424812
Bacteroidetes_VC2.1_Bac22_unclassified	-0.718384	-0.934468	-0.47097	0.455012	4.25424	0.0885785	0.4522	0.357328	0.489637	0.30983	0.425439
Solimonadaceae	-0.789179	-1.01827	-0.484829	0.495827	4.25774	0.0979571	0.45231	0.385609	0.506079	0.318815	0.425445
Puniceicoccaceae	-0.761604	-0.973144	-0.499021	0.414756	4.26298	0.0834187	0.453709	0.379234	0.505688	0.318871	0.42556
Candidatus_Nomurabacteria_unclassified	-0.768049	-1.0014	-0.516305	0.451598	4.25318	0.0887387	0.45191	0.388533	0.510937	0.31875	0.42558
Idiomarinaceae	-0.779238	-0.99183	-0.51381	0.453652	4.26658	0.090434	0.4514	0.374883	0.494563	0.324442	0.426687
Rhodothermaceae	-0.229873	-0.0242005	-0.456486	-0.437007	4.31192	-0.0913206	0.45171	0.380519	0.512074	0.31376	0.426779
Nitriliruptoraceae	-0.76931	-0.991502	-0.501074	0.578558	4.25902	0.11731	0.4416	0.374408	0.494506	0.322739	0.42715
Subgroup_22_unclassified	-0.7962	-0.970378	-0.594106	0.424597	4.28214	0.0859859	0.4518	0.383678	0.50737	0.322267	0.428966
Aquificaceae	-0.789733	-0.980012	-0.52877	0.442237	4.30481	0.0896752	0.452509	0.371888	0.495711	0.326081	0.429027
TSCOR001-H18_unclassified	-0.690226	-0.909828	-0.42406	0.537015	4.38647	0.102219	0.445	0.406994	0.531382	0.32529	0.429077
Epsilonproteobacteria_unclassified	-0.747265	-0.984384	-0.463982	0.480398	4.28132	0.0929573	0.451	0.364681	0.485983	0.328347	0.431064
Euzebyaceae	-0.502968	-0.75615	-0.210512	0.439235	4.2335	0.0887865	0.45011	0.348292	0.471976	0.323754	0.4313
Sanguibacteraceae	-0.116026	-0.386333	0.210064	0.489033	4.32639	0.0927341	0.4528	0.386826	0.513875	0.318828	0.43181
LWSR-14	-0.730597	-0.959842	-0.469534	0.481848	4.25239	0.0967658	0.45051	0.388796	0.505646	0.335997	0.433935
Subgroup_25_unclassified	-0.79192	-1.04867	-0.491128	0.535234	4.30841	0.102681	0.447	0.370833	0.489445	0.33539	0.434873
CK-1C4-49_unclassified	-0.750682	-0.975318	-0.446712	0.488915	4.24887	0.0972415	0.447311	0.370425	0.48991	0.338913	0.435133
FCPU426_unclassified	-0.76785	-0.974901	-0.508831	0.420097	4.217	0.0855581	0.457309	0.368916	0.49796	0.324684	0.435451
KD3-62_unclassified	-0.806189	-0.998073	-0.545739	0.471761	4.27545	0.0940073	0.44931	0.355483	0.484763	0.33136	0.435728
Draconibacteriaceae	-0.732158	-0.965128	-0.442789	0.50856	4.30118	0.100258	0.446511	0.389294	0.50927	0.328951	0.436147
AKYH767	-0.750716	-0.935645	-0.485056	0.451793	4.22579	0.0936464	0.45151	0.376002	0.501092	0.339651	0.436205
Tsukamurellaceae	-0.640513	-0.865723	-0.376837	0.414757	4.29479	0.080989	0.458108	0.376541	0.500869	0.333337	0.437619
Candidatus_Magasanikbacteria_unclassified	-0.77774	-0.991727	-0.500712	0.489732	4.2567	0.102525	0.4498	0.368578	0.487565	0.335611	0.439434
ncd2191h07c1	-0.791043	-1.02612	-0.496665	0.424249	4.23717	0.0837923	0.4552	0.404316	0.510722	0.349094	0.440075
Candidatus_Adlerbacteria_unclassified	-0.756511	-0.978138	-0.49425	0.4193	4.29878	0.0892473	0.4518	0.39207	0.518953	0.331485	0.440159
DUNssu044	-0.757837	-0.967177	-0.492623	0.478083	4.27874	0.102256	0.44871	0.346546	0.468155	0.338118	0.440186
SAR202_clade_unclassified	-0.763052	-0.973617	-0.502532	0.408682	4.21689	0.0797097	0.4574	0.369509	0.4837	0.340468	0.440246
Pla4_lineage_unclassified	-0.747443	-0.917361	-0.511484	0.386216	4.2519	0.0763874	0.457109	0.38094	0.505982	0.334582	0.440342
Syntrophobacteraceae	-0.750838	-0.956929	-0.499884	0.401253	4.27714	0.0829411	0.4602	0.390892	0.51902	0.33289	0.441165
Pla1_lineage_unclassified	-0.757409	-0.963999	-0.499631	0.487415	4.26693	0.0946849	0.4516	0.37941	0.501348	0.330573	0.44119
Opitutae_unclassified	-0.804991	-1.02324	-0.515847	0.435036	4.3099	0.0866426	0.453509	0.373987	0.49593	0.34102	0.441381
Halomonadaceae	-0.0587182	0.123097	-0.221932	-0.416485	4.57615	-0.0822649	0.4594	0.358746	0.487433	0.328495	0.441455
Subgroup_21_unclassified	-0.720966	-0.948221	-0.467291	0.539997	4.27162	0.107264	0.441712	0.366873	0.487475	0.338106	0.442403
FFCH5909_unclassified	-0.764926	-0.955919	-0.499557	0.433343	4.25325	0.080559	0.456309	0.376082	0.506397	0.334257	0.442471
KCM-B-112	-0.694194	-0.899736	-0.410253	0.486247	4.2587	0.103091	0.4492	0.383003	0.511504	0.333949	0.44307
Chthonomonadales_unclassified	-0.73796	-0.959806	-0.458019	0.453916	4.25579	0.0877244	0.45031	0.393456	0.511018	0.34256	0.443204
BCf3-20	-0.780069	-0.979039	-0.528713	0.433263	4.35059	0.0855544	0.4566	0.366887	0.493324	0.331929	0.443875
Orbaceae	-0.58114	-0.783337	-0.329142	0.426201	4.37488	0.0899957	0.4558	0.373088	0.501986	0.3312	0.444542
Brachyspiraceae	-0.734244	-0.951413	-0.461045	0.435957	4.27327	0.0912064	0.4472	0.383806	0.513748	0.341697	0.444761
Bacteroidales_Incertae_Sedis	-0.765799	-1.00498	-0.506183	0.508872	4.29645	0.10524	0.44751	0.3901	0.512569	0.343409	0.444832
Anaplasmataceae	-0.761965	-0.956283	-0.54066	0.394359	4.27968	0.0820478	0.458308	0.379245	0.499705	0.33721	0.446565
Thermoleophilia_unclassified	-0.743731	-0.949476	-0.489558	0.415107	4.25716	0.0863183	0.4542	0.40081	0.535585	0.329037	0.446592
NB1-j_unclassified	-0.794029	-0.999041	-0.570234	0.42859	4.30933	0.0823074	0.4592	0.379057	0.505285	0.337841	0.447137
SJA-15_unclassified	-0.667786	-0.904799	-0.339709	0.492002	4.32629	0.0956131	0.45191	0.383019	0.502657	0.351922	0.448469
LiUU-11-161	-0.772601	-0.956737	-0.515645	0.449319	4.32225	0.0896398	0.45071	0.375841	0.507908	0.337884	0.448889
possible_order_07_unclassified	-0.764981	-0.995862	-0.49445	0.477849	4.26001	0.095592	0.4514	0.376898	0.49683	0.345548	0.449029
[Caedibacter]_caryophilus_group	-0.67456	-0.884175	-0.413779	0.413631	4.20517	0.0822418	0.455109	0.394336	0.513096	0.352806	0.449259
AKYG937	-0.760938	-0.975391	-0.483997	0.500198	4.30696	0.0942508	0.447311	0.371521	0.49327	0.353783	0.44932
Cardiobacteriaceae	0.101809	0.250457	-0.0560607	-0.467726	4.61856	-0.0898577	0.4534	0.344713	0.476427	0.33871	0.450966
I-10	-0.760628	-0.976773	-0.507866	0.439559	4.28604	0.0873206	0.456309	0.398671	0.520098	0.348903	0.451738
JG37-AG-20	-0.731701	-0.931749	-0.476606	0.41262	4.28321	0.0881108	0.4552	0.428784	0.549352	0.342955	0.452386
FCPS473	-0.742892	-0.957178	-0.461485	0.471759	4.29313	0.0998215	0.4498	0.405087	0.527758	0.343218	0.452945
NS72	-0.725756	-0.941416	-0.454631	0.459862	4.21859	0.0897484	0.4534	0.407002	0.532581	0.349194	0.453668
Leptospiraceae	-0.77541	-0.975126	-0.50286	0.336386	4.32454	0.062279	0.4634	0.400853	0.526703	0.351756	0.4559
MND8	-0.76886	-0.990472	-0.514296	0.475724	4.2584	0.0939198	0.4508	0.385488	0.512894	0.35209	0.456104
SHA-26_unclassified	-0.710352	-0.930659	-0.436261	0.449559	4.2588	0.088242	0.45011	0.379831	0.501712	0.359476	0.459041
possible_family_01	-0.757091	-0.957251	-0.509885	0.416519	4.25653	0.0848285	0.4562	0.403381	0.522874	0.364321	0.460002
Oligoflexaceae	-0.101391	-0.00177992	-0.216291	-0.424457	4.54189	-0.0784916	0.4582	0.355797	0.483833	0.346806	0.460005
Bdellovibrionaceae	-0.143931	-0.0277648	-0.271028	-0.458287	4.39645	-0.0892159	0.456109	0.389104	0.513227	0.349032	0.4605
NRB23_unclassified	-0.784465	-0.986162	-0.531225	0.432173	4.25921	0.084192	0.454309	0.39098	0.518086	0.357697	0.461161
Candidatus_Roizmanbacteria_unclassified	-0.734987	-0.934447	-0.496276	0.415485	4.28315	0.0811204	0.4542	0.388548	0.50885	0.354999	0.462498
Clostridiales_Incertae_Sedis	-0.683306	-0.885869	-0.443559	0.442549	4.26915	0.0853067	0.4534	0.390037	0.512167	0.355252	0.462622
Subgroup_11_unclassified	-0.746451	-0.966167	-0.473815	0.460012	4.2828	0.0954804	0.45031	0.428304	0.550514	0.355127	0.463046
Halanaerobiaceae	-0.741808	-0.980023	-0.456204	0.486091	4.27078	0.0984812	0.4538	0.395514	0.5179	0.357191	0.463407
Herpetosiphonaceae	-0.552116	-0.780853	-0.30034	0.360517	4.21857	0.0752878	0.461908	0.385191	0.516254	0.356043	0.465112
Syntrophaceae	-0.769824	-0.958984	-0.502466	0.452931	4.31846	0.0903984	0.451	0.394988	0.519179	0.360314	0.465448
FCPU744	-0.754124	-0.956669	-0.51554	0.390455	4.23708	0.0802406	0.4598	0.413587	0.534952	0.359044	0.466633
1959-1	-0.769417	-0.961734	-0.522052	0.418667	4.33309	0.0823712	0.457708	0.413516	0.54267	0.350227	0.46674
Vampirovibrionales_unclassified	-0.781665	-0.972875	-0.548656	0.474372	4.26412	0.100707	0.44971	0.386392	0.516013	0.355351	0.467042
BD7-11_unclassified	-0.729464	-0.933479	-0.506589	0.422432	4.27773	0.0836467	0.457	0.399398	0.525199	0.361296	0.468275
Candidatus_Pacebacteria_unclassified	-0.749919	-0.947728	-0.501084	0.412574	4.19866	0.0811036	0.4556	0.413847	0.531562	0.3605	0.468639
Vulgatibacteraceae	-0.7378	-0.891871	-0.5138	0.307809	4.33732	0.0632297	0.468506	0.397293	0.522092	0.361095	0.468652
JG30-KF-AS9_unclassified	-0.790831	-0.978847	-0.546655	0.458662	4.2534	0.0946	0.4518	0.363117	0.500764	0.352132	0.469641
A0839	-0.714001	-0.897776	-0.46031	0.420777	4.26788	0.0821308	0.455	0.399286	0.536737	0.357538	0.469825
Sphaerobacteraceae	-0.679923	-0.850585	-0.46774	0.342483	4.25999	0.0701632	0.464507	0.392552	0.517286	0.364299	0.471199
Streptococcaceae	9.4803	9.44177	9.54805	0.326497	3.0768	0.0943367	0.456509	0.136416	0.283843	0.308893	0.471634
M55-D21_unclassified	-0.728992	-0.946193	-0.483528	0.443261	4.27974	0.0839818	0.454509	0.405303	0.526675	0.370352	0.47164
Salinisphaeraceae	-0.691532	-0.898592	-0.454581	0.410125	4.26762	0.0797594	0.4564	0.424947	0.538009	0.367703	0.472008
Run-SP154_unclassified	-0.760796	-0.926162	-0.538849	0.369317	4.31629	0.0763511	0.4572	0.386678	0.512361	0.364424	0.47244
Gammaproteobacteria_unclassified	0.247197	0.389924	0.118179	-0.424808	4.46787	-0.0810663	0.459	0.392158	0.516327	0.356739	0.472882
TM146	-0.138908	0.0105702	-0.283132	-0.470452	4.52026	-0.0919652	0.457708	0.364463	0.494269	0.367352	0.473424
Candidatus_Azambacteria_unclassified	-0.764789	-0.958951	-0.517802	0.443752	4.30876	0.0859195	0.454109	0.416833	0.546405	0.361671	0.474818
B1-7BS_unclassified	-0.756375	-0.965341	-0.504814	0.432052	4.34604	0.0864385	0.454909	0.388632	0.51201	0.372082	0.474965
HTA4_unclassified	-0.671544	-0.878976	-0.416829	0.456763	4.31455	0.0954511	0.45191	0.444332	0.563763	0.368066	0.475119
Chthonomonadaceae	-0.736046	-0.947027	-0.47927	0.434904	4.35397	0.0889036	0.45011	0.381867	0.501215	0.379475	0.475822
SS1-B-06-26	-0.747773	-0.954478	-0.476376	0.437174	4.40564	0.08182	0.4536	0.448527	0.56956	0.373257	0.476845
Latescibacteria_unclassified	-0.695014	-0.875676	-0.471979	0.399941	4.25982	0.0802665	0.458708	0.390448	0.513371	0.373567	0.478268
BSV26	-0.77198	-0.959569	-0.539436	0.448234	4.28923	0.0896736	0.452509	0.391975	0.519047	0.373506	0.479385
Kallotenuaceae	-0.706626	-0.891639	-0.470116	0.395462	4.3621	0.0761342	0.4584	0.41286	0.541552	0.368307	0.480821
PHOS-HE51	-0.70355	-0.884777	-0.455132	0.460933	4.1921	0.0945911	0.4484	0.415522	0.528644	0.387534	0.484517
TakashiAC-B11_unclassified	-0.761777	-0.949299	-0.544263	0.396744	4.28508	0.0769312	0.458708	0.401698	0.528093	0.372181	0.485223
Thermosporotrichaceae	-0.787897	-0.955997	-0.528776	0.385577	4.32848	0.0789309	0.454909	0.427948	0.553346	0.376855	0.485582
Elev-16S-976_unclassified	-0.777758	-0.978021	-0.533283	0.430275	4.2515	0.0825726	0.456709	0.407858	0.542163	0.3759	0.48755
Halieaceae	-0.791566	-0.960865	-0.587839	0.367271	4.32494	0.0675675	0.4616	0.411543	0.540131	0.380596	0.489661
Sphingobacteriales_unclassified	-0.656417	-0.816851	-0.440316	0.312492	4.17498	0.0675707	0.4666	0.390593	0.527889	0.382629	0.490869
Clostridiaceae_2	-0.539331	-0.735307	-0.313988	0.407293	4.34214	0.0786155	0.460108	0.391355	0.526375	0.37928	0.493735
Myxococcaceae	-0.724702	-0.888527	-0.504357	0.419642	4.22987	0.0853352	0.454509	0.386229	0.516602	0.38464	0.494194
D05-2	-0.742453	-0.953062	-0.509787	0.439346	4.31526	0.0883661	0.4538	0.429298	0.556672	0.390318	0.49444
alphaI_cluster	-0.644266	-0.828868	-0.432068	0.302208	4.29418	0.0678397	0.467706	0.443045	0.567548	0.38777	0.495202
0319-6M6	-0.179873	-0.0270034	-0.340048	-0.37511	4.448	-0.0742433	0.462707	0.413823	0.547114	0.384152	0.497438
Armatimonadetes_unclassified	-0.605928	-0.806403	-0.366446	0.390645	4.18768	0.0781021	0.4602	0.413073	0.540309	0.391677	0.49877
Subgroup_5_unclassified	-0.63786	-0.824431	-0.384207	0.365637	4.29413	0.0698044	0.460308	0.415122	0.540632	0.394919	0.4988
Spongiibacteraceae	-0.772303	-0.96214	-0.509946	0.416949	4.34306	0.0822108	0.4578	0.425491	0.554512	0.389159	0.499482
FFCH13075	-0.734385	-0.912201	-0.539068	0.331536	4.285	0.0657129	0.464107	0.428056	0.556449	0.386826	0.500613
WWE3_unclassified	-0.785007	-0.980343	-0.576758	0.368922	4.318	0.0729121	0.4604	0.43102	0.548986	0.395548	0.501282
Nitrosomonadaceae	-0.223829	-0.101566	-0.350696	-0.42307	4.35103	-0.0859183	0.456909	0.431226	0.560457	0.380497	0.501888
Haloplasmataceae	-0.653526	-0.867895	-0.378404	0.366796	4.36604	0.0680687	0.4626	0.434314	0.559737	0.391247	0.502932
Blfdi19	-0.770375	-0.956149	-0.543062	0.321072	4.29262	0.0614946	0.465907	0.431994	0.559292	0.392096	0.503387
mle1-27	-0.738637	-0.89826	-0.543002	0.304555	4.35719	0.0597987	0.468306	0.426304	0.549975	0.399914	0.503485
Deltaproteobacteria_unclassified	-0.682526	-0.861312	-0.456447	0.349013	4.27684	0.069407	0.467107	0.445766	0.570911	0.393143	0.503985
Streptosporangiales_unclassified	-0.78368	-0.984134	-0.553869	0.40305	4.33005	0.0773754	0.456509	0.471027	0.588566	0.396798	0.504051
ODP1230B8.23	0.176761	-0.0921276	0.480969	0.468659	4.56863	0.085823	0.458908	0.418496	0.556194	0.388372	0.505955
Family_X	-0.710128	-0.892326	-0.46886	0.386937	4.31762	0.0812589	0.4622	0.443511	0.566567	0.397524	0.506451
PL-11B10	-0.7309	-0.910207	-0.498892	0.366945	4.30726	0.0747376	0.461108	0.407422	0.535195	0.402441	0.509583
OM190_unclassified	-0.715322	-0.873839	-0.494347	0.366708	4.25614	0.075166	0.4616	0.448437	0.571686	0.400791	0.512202
Bacteroidetes_vadinHA17_unclassified	-0.748586	-0.90539	-0.541338	0.443755	4.22987	0.0920871	0.4538	0.422848	0.553203	0.407436	0.513569
Chloroflexales_unclassified	-0.717392	-0.877308	-0.510818	0.328784	4.25979	0.068174	0.463907	0.441323	0.571755	0.402719	0.513676
Clostridia_unclassified	-0.239972	-0.463015	0.0284275	0.374587	4.3166	0.080203	0.4606	0.434151	0.559417	0.406931	0.513758
Alcanivoracaceae	-0.699347	-0.882387	-0.477062	0.363024	4.43116	0.0699481	0.4646	0.427456	0.562394	0.402952	0.514855
Streptosporangiales_Incertae_Sedis	-0.705397	-0.861053	-0.509073	0.323702	4.31689	0.061897	0.465	0.470532	0.586491	0.4112	0.515223
S1-80	-0.754064	-0.90936	-0.541771	0.34149	4.33279	0.066902	0.465707	0.410588	0.54209	0.401853	0.515652
OPB56	-0.640585	-0.841544	-0.418139	0.380864	4.35669	0.0697211	0.4632	0.427363	0.557088	0.400044	0.515966
MN_122.2a	-0.739774	-0.938213	-0.517553	0.310263	4.35387	0.0629572	0.468906	0.415075	0.54383	0.402794	0.516885
P-102	-0.571904	-0.722536	-0.379512	0.291122	4.28708	0.0591598	0.466507	0.435457	0.559402	0.414812	0.518173
Acidothermaceae	-0.243184	-0.117031	-0.380154	-0.409116	4.43858	-0.0807146	0.4576	0.402457	0.525599	0.418219	0.519097
Shewanellaceae	-0.360369	-0.257577	-0.476179	-0.391385	4.5425	-0.0766347	0.462108	0.378802	0.515558	0.404131	0.519245
NS9_marine_group	-0.727054	-0.897908	-0.508005	0.377014	4.30929	0.0794034	0.4584	0.427197	0.560615	0.418586	0.5218
FFCH12655	-0.647448	-0.800051	-0.459768	0.365442	4.19509	0.0765855	0.464	0.442417	0.562845	0.418836	0.5222
Chlamydiales_unclassified	-0.684461	-0.846116	-0.47058	0.333312	4.3138	0.0658646	0.466307	0.434463	0.563283	0.409416	0.523532
SRB2	-0.705381	-0.879413	-0.470683	0.396694	4.32669	0.0795474	0.4614	0.435838	0.56771	0.413504	0.526258
Thermomonosporaceae	-0.098107	-0.0187731	-0.194423	-0.40363	4.60456	-0.0772985	0.461508	0.402619	0.531457	0.413348	0.527191
Actinospicaceae	-0.709453	-0.866989	-0.500759	0.29415	4.35501	0.0597329	0.468306	0.440022	0.569371	0.415684	0.52954
Xiphinematobacteraceae	-0.674968	-0.793241	-0.530855	0.357814	4.20634	0.066474	0.463707	0.425993	0.559329	0.420388	0.529868
BJ-169_unclassified	-0.722162	-0.89864	-0.50275	0.336769	4.31095	0.0683615	0.463	0.454265	0.575536	0.423455	0.529973
KD3-93	-0.725853	-0.895981	-0.514735	0.334344	4.39184	0.0650364	0.4634	0.462137	0.58594	0.421204	0.532116
Parviterribacteraceae	-0.573941	-0.735955	-0.380775	0.304324	4.30281	0.0556274	0.4678	0.443928	0.56446	0.423248	0.53234
Nitrospiraceae	-0.577033	-0.751668	-0.356439	0.31176	4.27729	0.0560742	0.467706	0.42579	0.548154	0.426485	0.532964
Defluviitaleaceae	-0.383104	-0.613273	-0.132987	0.323111	4.44853	0.055984	0.473705	0.435696	0.568018	0.422239	0.534352
Demequinaceae	-0.00954833	0.0578841	-0.0786664	-0.359137	4.53864	-0.0701745	0.466107	0.429071	0.555865	0.421528	0.534757
Thermaceae	-0.707212	-0.884058	-0.503849	0.322352	4.38966	0.0629896	0.467	0.46787	0.600331	0.417969	0.534769
MSB-1E8	-0.642123	-0.773758	-0.506981	0.25437	4.30478	0.0527442	0.471306	0.440884	0.577875	0.415822	0.535353
Chloroflexi_unclassified	-0.684472	-0.841566	-0.491124	0.34907	4.27582	0.0714211	0.4624	0.459179	0.589368	0.430748	0.538369
Candidatus_Campbellbacteria_unclassified	-0.71098	-0.85524	-0.511599	0.337388	4.33028	0.0671923	0.463707	0.451241	0.584206	0.429311	0.538459
Rickettsiales_unclassified	-0.702843	-0.844375	-0.514268	0.240799	4.46151	0.0471401	0.473905	0.49061	0.618206	0.42774	0.538511
FFCH7168	-0.611376	-0.784567	-0.435416	0.2919	4.34133	0.0548077	0.468706	0.424152	0.55609	0.42676	0.539285
Verrucomicrobia_unclassified	-0.692927	-0.87761	-0.471858	0.329405	4.32488	0.0608986	0.468906	0.464842	0.587337	0.434323	0.540717
Tectomicrobia_unclassified	-0.671404	-0.826204	-0.47068	0.271033	4.2581	0.0576745	0.470106	0.444614	0.575127	0.430459	0.543096
C0119_unclassified	-0.659224	-0.784145	-0.485986	0.243818	4.32779	0.0503705	0.4696	0.482016	0.608293	0.436606	0.545554
Family_III	-0.662987	-0.806979	-0.485914	0.361823	4.28458	0.0719456	0.4616	0.429421	0.559509	0.441528	0.548027
Thiotrichales_Incertae_Sedis	-0.716693	-0.874046	-0.523736	0.294111	4.35069	0.0566301	0.469106	0.458652	0.582337	0.438362	0.550249
env.OPS_17	-0.617848	-0.770942	-0.430986	0.256201	4.32999	0.0499414	0.471906	0.466584	0.589326	0.439268	0.55207
p35j06ok	-0.751827	-0.881151	-0.586902	0.317788	4.31911	0.0649658	0.463707	0.441371	0.581408	0.436467	0.552345
Burkholderiales_unclassified	-0.511527	-0.700478	-0.291375	0.322488	4.39744	0.0679704	0.464	0.443245	0.572645	0.451312	0.557794
Anaerolineaceae	-0.558012	-0.687923	-0.405682	0.270489	4.2894	0.0557998	0.4678	0.445541	0.577341	0.442031	0.557994
AKYG1722_unclassified	-0.451539	-0.629874	-0.259986	0.284733	4.24254	0.0569257	0.4704	0.460646	0.587964	0.446235	0.558247
Caldicoprobacteraceae	-0.163885	-0.126575	-0.200556	-0.332362	4.59937	-0.0650256	0.4686	0.428401	0.562302	0.450132	0.565976
Alphaproteobacteria_Incertae_Sedis_unclassified	-0.613711	-0.732509	-0.437296	0.289512	4.4094	0.0540887	0.472106	0.483743	0.614946	0.45285	0.566629
SBR2076_unclassified	-0.638413	-0.790762	-0.454373	0.264743	4.33653	0.055341	0.4722	0.471339	0.593699	0.462273	0.56736
Gitt-GS-136_unclassified	-0.189944	-0.0983128	-0.309355	-0.185394	4.15894	-0.0366857	0.480504	0.480824	0.606223	0.454593	0.568004
D8A-2_unclassified	-0.689919	-0.815793	-0.544941	0.191585	4.32392	0.0358217	0.478	0.480112	0.604543	0.458276	0.57037
Haliangiaceae	-0.162535	-0.0911777	-0.244179	-0.282481	4.38703	-0.054032	0.472505	0.471434	0.611673	0.450496	0.57152
Opitutaceae	-0.541866	-0.59361	-0.492547	0.0396174	4.26128	0.00894684	0.495101	0.460487	0.593223	0.459449	0.574314
SAR324_clade	-0.595375	-0.742837	-0.423438	0.258004	4.39095	0.0521553	0.473505	0.462458	0.600704	0.467479	0.574757
Conexibacteraceae	-0.64555	-0.806885	-0.459623	0.306106	4.38537	0.0575022	0.469506	0.486987	0.607406	0.470413	0.576047
Desulfurellaceae	-0.358773	-0.267757	-0.454395	-0.317374	4.42027	-0.0650015	0.4654	0.482004	0.609738	0.459741	0.577009
Methylococcaceae	-0.662135	-0.801859	-0.47689	0.239241	4.45821	0.0446435	0.475905	0.470058	0.606152	0.467684	0.577981
Cyclobacteriaceae	-0.306861	-0.446662	-0.14549	0.247455	4.41649	0.0485298	0.4758	0.470713	0.594103	0.467727	0.578173
Subgroup_17_unclassified	-0.693237	-0.861966	-0.484665	0.285185	4.3153	0.0594883	0.469506	0.494033	0.615985	0.479791	0.57952
Rickettsiaceae	-0.240505	-0.169315	-0.31338	-0.267712	4.7564	-0.0484763	0.475105	0.384315	0.519142	0.461319	0.580241
DA101_soil_group	-0.37112	-0.299352	-0.46592	-0.239302	4.3207	-0.0457181	0.4756	0.469062	0.600341	0.469709	0.582168
SD04E11	-0.6236	-0.763142	-0.437338	0.254705	4.39992	0.048557	0.473505	0.502643	0.630376	0.472576	0.582191
LD29	-0.615847	-0.736425	-0.482156	0.214825	4.35314	0.0415195	0.479704	0.474327	0.594798	0.480901	0.584142
0319-6A21	-0.586418	-0.732412	-0.400568	0.245632	4.30412	0.0498801	0.475705	0.47579	0.603925	0.471915	0.584384
Geobacteraceae	-0.484603	-0.607931	-0.344134	0.186675	4.46427	0.0371416	0.483	0.45147	0.59296	0.472078	0.586589
Family_XVII	-0.661317	-0.776705	-0.506951	0.225626	4.34251	0.045845	0.4764	0.492226	0.617321	0.481112	0.586877
Caldilineaceae	-0.0387463	0.0242686	-0.103617	-0.229139	4.424	-0.0428052	0.4772	0.480622	0.614836	0.483716	0.589148
Gracilibacteria_unclassified	-0.418343	-0.528207	-0.285989	0.188232	4.3345	0.0343523	0.482	0.479399	0.607602	0.473614	0.590219
Phycisphaeraceae	-0.704516	-0.811135	-0.563842	0.139278	4.41587	0.0277528	0.4844	0.497031	0.632559	0.476196	0.590493
Proteobacteria_unclassified	-0.331203	-0.49423	-0.155236	0.241067	4.37686	0.0473351	0.4758	0.484438	0.611141	0.483813	0.594318
Chloroflexaceae	-0.605482	-0.679957	-0.517933	0.106282	4.47332	0.0191418	0.487902	0.493084	0.621981	0.482267	0.594983
Bacilli_unclassified	0.799074	0.659026	0.977722	0.215197	4.1641	0.0432087	0.477904	0.49479	0.628073	0.479272	0.597364
ABS-19	-0.485432	-0.608758	-0.325247	0.166586	4.30538	0.0303513	0.483703	0.52739	0.660634	0.476256	0.597722
BIrii41	-0.436161	-0.456183	-0.416527	-0.0482674	4.38765	-0.0122534	0.494	0.484981	0.620154	0.480149	0.597876
Rhodospirillales_unclassified	-0.664826	-0.786844	-0.523139	0.229106	4.27643	0.0469763	0.4738	0.488931	0.616841	0.491537	0.598223
MNG7	-0.440573	-0.601603	-0.264215	0.188675	4.4281	0.0356937	0.480904	0.492811	0.620199	0.489514	0.599649
FFCH11085	-0.672182	-0.782769	-0.546478	0.253944	4.40264	0.0503408	0.474505	0.468725	0.60683	0.484558	0.599754
Nocardiopsaceae	0.139658	-0.0580539	0.326286	0.299155	4.39199	0.0588493	0.4704	0.474468	0.601185	0.488062	0.603312
TRA3-20_unclassified	-0.383786	-0.425508	-0.343536	-0.0601438	4.29677	-0.0119527	0.4932	0.526116	0.649227	0.485384	0.603891
Sandaracinaceae	-0.149518	-0.112197	-0.178767	-0.291568	4.40673	-0.0565093	0.471106	0.487109	0.612133	0.502905	0.608495
Subgroup_7_unclassified	-0.533946	-0.639491	-0.415941	0.0740476	4.33892	0.0147041	0.491902	0.50351	0.640977	0.488933	0.60854
JG30-KF-CM66_unclassified	-0.514453	-0.662619	-0.356307	0.230118	4.29117	0.0479676	0.477904	0.521951	0.645343	0.496997	0.610074
YNPFFP1	-0.576152	-0.717947	-0.417653	0.222298	4.38631	0.0429581	0.475905	0.509336	0.640388	0.495491	0.610471
Tepidisphaeraceae	-0.212359	-0.191983	-0.237572	-0.0563217	4.20065	-0.0105679	0.4934	0.499262	0.623985	0.493083	0.610998
Sporolactobacillaceae	-0.489651	-0.613064	-0.328249	0.161191	4.45176	0.0302007	0.4854	0.512575	0.643803	0.502761	0.613527
Gsoil-1167	-0.250086	-0.239137	-0.265869	-0.101366	4.32854	-0.0227999	0.487	0.472526	0.604808	0.502106	0.614365
S0134_terrestrial_group_unclassified	-0.283138	-0.259776	-0.307814	-0.202366	4.5234	-0.0386709	0.479304	0.498814	0.625475	0.501483	0.614401
OM1_clade	-0.323661	-0.274248	-0.37693	-0.272051	4.5465	-0.0519787	0.4734	0.499789	0.625877	0.507099	0.61498
Archangiaceae	-0.405441	-0.589699	-0.208588	0.240432	4.55515	0.0502491	0.474	0.533431	0.660744	0.503878	0.616108
SJA-28	-0.62335	-0.734245	-0.482821	0.226343	4.35613	0.0469829	0.4768	0.51696	0.646848	0.511063	0.618195
SR1_	-0.410678	-0.504559	-0.311722	0.148951	4.40457	0.0257454	0.485	0.507106	0.642142	0.507188	0.61829
Ardenticatenales_unclassified	-0.345715	-0.467158	-0.199867	0.141885	4.48706	0.0275635	0.4856	0.511762	0.639559	0.509753	0.619858
Methylocystaceae	-0.401341	-0.396167	-0.409158	-0.0639785	4.32142	-0.0127248	0.4938	0.507731	0.632159	0.516586	0.620533
Erythrobacteraceae	0.244375	0.331999	0.168809	-0.286196	4.71607	-0.0549775	0.4732	0.517401	0.65041	0.506579	0.621677
Syntrophomonadaceae	-0.58728	-0.705534	-0.452513	0.192835	4.35863	0.040802	0.4802	0.50417	0.634887	0.515227	0.622185
DA111	-0.408136	-0.41253	-0.40088	-0.154843	4.32097	-0.0284941	0.486	0.486796	0.621504	0.513818	0.622247
Chthoniobacteraceae	-0.263071	-0.28722	-0.228775	-0.0120084	4.20841	-0.00248442	0.4988	0.490201	0.624897	0.50443	0.622503
Pasteuriaceae	-0.672022	-0.756552	-0.563254	0.0716049	4.49877	0.0146295	0.492701	0.518891	0.650042	0.509703	0.624245
Nannocystaceae	-0.677415	-0.755822	-0.568556	0.144954	4.37196	0.0296286	0.4846	0.53298	0.65548	0.516047	0.624599
Solirubrobacterales_unclassified	-0.2941	-0.328997	-0.268324	-0.0558899	4.19887	-0.0108227	0.4944	0.492095	0.62279	0.511508	0.626511
Rhodobiaceae	-0.537529	-0.589579	-0.470955	0.0329568	4.30367	0.0070169	0.4966	0.523872	0.647548	0.519576	0.626713
Roseiflexaceae	-0.447808	-0.541003	-0.314484	0.110043	4.3878	0.0202629	0.49	0.508281	0.638218	0.518668	0.62737
Saprospiraceae	-0.16867	-0.260879	-0.0680997	0.156843	4.45163	0.0271901	0.4854	0.525635	0.659614	0.511474	0.62755
Gracilibacteraceae	-0.253934	-0.250928	-0.258563	-0.248535	4.56498	-0.0476095	0.479	0.503392	0.631165	0.513528	0.627626
M05-Pitesti	-0.396796	-0.517641	-0.259422	0.099516	4.33445	0.0184129	0.4884	0.532483	0.661221	0.512212	0.62782
Sva0996_marine_group	-0.13862	-0.0799972	-0.207246	-0.30539	4.53392	-0.0586092	0.4704	0.536002	0.659979	0.518278	0.628786
P3OB-42	-0.168284	-0.16593	-0.1714	-0.226313	4.49009	-0.0436012	0.476905	0.495394	0.622915	0.526823	0.629425
Parcubacteria_unclassified	-0.602588	-0.714219	-0.485175	0.17426	4.24177	0.0380221	0.479304	0.537329	0.652055	0.519608	0.629925
Cellvibrionaceae	0.336931	0.444574	0.232847	-0.345922	4.81331	-0.0650021	0.469706	0.52467	0.658124	0.516208	0.630778
Cryomorphaceae	-0.406943	-0.495225	-0.300045	0.0361912	4.41086	0.00707327	0.4962	0.499664	0.634184	0.516936	0.633937
Acidimicrobiales_Incertae_Sedis	-0.162356	-0.12612	-0.194001	-0.212494	4.45192	-0.0394815	0.476905	0.521748	0.642207	0.524692	0.63402
Clostridiaceae_3	-0.571414	-0.609827	-0.529127	-0.0946335	4.60217	-0.0172814	0.4918	0.490715	0.618615	0.529491	0.637093
Phaselicystidaceae	-0.485	-0.498536	-0.468668	-0.107232	4.45563	-0.0207946	0.489502	0.514619	0.640133	0.526599	0.638196
TK10_unclassified	-0.315441	-0.312744	-0.319037	-0.097355	4.43191	-0.0203953	0.4902	0.51934	0.646247	0.527964	0.63924
Legionellaceae	-0.146747	-0.165264	-0.11649	-0.161171	4.533	-0.0296656	0.483503	0.516176	0.637019	0.531556	0.64187
C178B_unclassified	-0.437315	-0.513844	-0.350585	-0.0158137	4.53162	-0.00319206	0.4991	0.502014	0.630732	0.527537	0.643175
SM2D12	-0.613155	-0.697304	-0.495844	0.102072	4.25363	0.0220462	0.4902	0.493148	0.629089	0.54157	0.644816
Rhodocyclaceae	-0.26713	-0.245928	-0.301159	-0.138744	4.29915	-0.0279492	0.485	0.50963	0.646698	0.528532	0.645057
Hyphomonadaceae	-0.573464	-0.682446	-0.454112	0.116533	4.36036	0.0253357	0.486503	0.499185	0.632737	0.535791	0.645786
Bacteroidetes_unclassified	-0.216705	-0.306281	-0.101286	0.137452	4.5344	0.0237037	0.488102	0.508866	0.647288	0.527508	0.645797
SHBZ1548_unclassified	-0.399187	-0.424937	-0.369191	-0.0774891	4.40915	-0.0128389	0.492701	0.492417	0.626439	0.530096	0.646227
Flammeovirgaceae	-0.621599	-0.721653	-0.499242	0.140468	4.44577	0.0274221	0.487	0.559148	0.683367	0.535741	0.647509
Cytophagales_unclassified	-0.563465	-0.637735	-0.475012	0.203147	4.27547	0.0376573	0.479704	0.560385	0.682288	0.539702	0.650334
Myxococcales_unclassified	-0.181381	-0.178854	-0.183106	-0.159043	4.42289	-0.0299228	0.4828	0.530436	0.649393	0.548643	0.651188
JG34-KF-361	-0.508213	-0.549483	-0.464179	-0.000198315	4.37488	8.14614e-05	0.5	0.501518	0.639235	0.53936	0.654418
Xanthomonadaceae	5.16742	5.36442	4.96514	-0.180536	3.30652	-0.0417936	0.477504	0.580041	0.718786	0.514285	0.657697
NS11-12_marine_group	-0.571543	-0.658624	-0.477198	0.0885249	4.31549	0.0177298	0.4908	0.576841	0.702685	0.541126	0.658862
S085_unclassified	-0.45927	-0.541501	-0.379451	0.0444696	4.37567	0.00969122	0.4952	0.537359	0.676911	0.547142	0.662741
ML635J-21_unclassified	-0.337838	-0.439229	-0.220654	0.006542	4.32089	0.00194936	0.4993	0.552689	0.682318	0.553265	0.664586
Pseudoalteromonadaceae	-0.459266	-0.509575	-0.399214	-0.0593147	4.71896	-0.0111877	0.494101	0.513362	0.645738	0.550678	0.665596
Family_XVIII	-0.44328	-0.53678	-0.347711	0.0503817	4.43659	0.00910604	0.495301	0.542969	0.679352	0.563308	0.670674
Thermoanaerobacteraceae	-0.428221	-0.431378	-0.422823	-0.0682412	4.33705	-0.0148915	0.4922	0.544506	0.677491	0.566501	0.676424
Simkaniaceae	-0.626127	-0.699245	-0.532514	0.0442013	4.37436	0.00961363	0.4952	0.556792	0.688508	0.567196	0.680414
Rhizobiales_Incertae_Sedis	-0.123436	-0.192348	-0.053467	-0.104179	4.47648	-0.0202546	0.489302	0.568246	0.687601	0.589869	0.692198
Beutenbergiaceae	0.0926179	0.0308412	0.155368	-0.0860248	4.60814	-0.0168996	0.4932	0.588846	0.712084	0.601639	0.709913
Sphingobacteriaceae	5.16081	5.42163	4.8303	-0.189027	4.20793	-0.0404998	0.4794	0.558614	0.703787	0.689353	0.794765
Actinobacteria_unclassified	3.30613	3.38228	3.24471	-0.111005	3.78513	-0.023613	0.487702	0.671539	0.7871	0.717873	0.808464

## Sheet: ST6 farmers_suburban_family
	rab.all	rab.win.City.of.Glostrup	rab.win.Farmers.Home	diff.btw	diff.win	effect	overlap	we.ep	we.eBH	wi.ep	wi.eBH
Bacteroidales_S24-7_group	3.53344	0.0879681	7.73743	7.72997	3.31549	2.27105	0.00780005	4.21605e-39	4.39051e-37	1.11573e-30	5.16103e-28
Acidaminococcaceae	2.31666	-0.294665	5.10567	5.59204	3.05677	1.75664	0.01	2.93644e-30	1.46816e-28	7.75583e-30	1.04779e-27
Christensenellaceae	4.93218	1.46371	7.68981	6.1926	3.30446	1.7828	0.0122	1.07149e-31	6.2841e-30	6.87089e-30	1.09521e-27
Erysipelotrichaceae	9.21208	7.13191	11.4825	4.29859	2.2152	1.87856	0.015	2.31811e-33	1.42252e-31	1.04148e-29	1.35262e-27
Peptostreptococcaceae	10.7631	8.78002	12.7667	3.81887	1.7828	2.02228	0.0177965	1.60015e-46	3.29839e-44	1.21694e-29	1.42109e-27
Clostridiaceae_1	11.0628	9.13932	13.163	3.80987	1.80489	1.98669	0.0176	3.85237e-47	9.79325e-45	2.39959e-29	2.14834e-27
Mollicutes_RF9_unclassified	3.09727	0.175699	5.44738	5.38942	3.23495	1.59392	0.0227955	5.34499e-27	1.96373e-25	1.71354e-28	1.31153e-26
Ruminococcaceae	8.92535	7.54332	10.8335	3.36981	2.00339	1.61722	0.0329934	8.55044e-33	4.77982e-31	1.56566e-27	1.07473e-25
Lachnospiraceae	9.63135	8.08176	11.1653	3.03993	1.90984	1.5344	0.0436	1.77905e-26	6.51066e-25	1.4572e-26	8.85104e-25
Lactobacillaceae	9.1994	7.4051	11.1369	3.71721	2.36775	1.49398	0.0546	9.27558e-23	2.54486e-21	1.6548e-25	8.66147e-24
Rikenellaceae	3.8937	0.839913	6.52126	5.39315	3.65997	1.36677	0.055	8.41566e-23	2.32231e-21	7.32615e-25	3.2881e-23
Family_XIII	4.92485	2.17552	6.64478	4.30512	3.26443	1.22666	0.0618	7.37695e-20	1.68869e-18	2.36404e-24	9.76217e-23
Aerococcaceae	8.46762	7.01942	9.92857	2.83437	2.00252	1.33223	0.0633873	8.32075e-19	1.90109e-17	6.19967e-24	2.39e-22
Leuconostocaceae	5.58847	3.61109	7.37265	3.86625	3.18952	1.13886	0.0725855	7.19073e-19	1.61085e-17	6.4642e-23	2.10363e-21
Carnobacteriaceae	6.87642	5.74854	8.33001	2.73908	2.41777	1.05822	0.082	4.98355e-17	1.10436e-15	2.56181e-22	7.64312e-21
Clostridiales_vadinBB60_group	1.94423	-0.370746	4.20639	4.54128	3.33858	1.25673	0.0709858	8.10904e-21	1.96163e-19	3.33638e-22	8.85642e-21
Succinivibrionaceae	1.68191	-0.489093	4.03223	4.57514	3.55272	1.21709	0.074	6.06259e-20	1.54528e-18	4.24043e-22	1.15611e-20
WCHB1-41_unclassified	1.45258	-0.703841	3.66063	4.33933	3.30183	1.23074	0.0707858	3.16681e-18	7.23392e-17	8.42858e-22	2.16572e-20
Veillonellaceae	6.31668	4.62352	7.65828	3.13929	2.69941	1.07427	0.0895821	8.97977e-19	2.13075e-17	8.1913e-22	2.24991e-20
Clostridiales_unclassified	2.96962	0.460877	4.59433	4.03675	3.3408	1.09884	0.0892	1.70496e-18	4.0741e-17	8.35881e-21	2.12569e-19
Spirochaetaceae	2.48936	0.293465	4.68164	4.18432	3.59483	1.08127	0.1026	1.4332e-18	3.31926e-17	6.18403e-20	1.53723e-18
Bacteroidales_RF16_group	1.10424	-0.747005	4.01597	4.55031	3.76247	1.14376	0.092	6.91257e-14	1.18388e-12	4.24505e-19	9.33444e-18
Caulobacteraceae	6.67258	8.28602	5.34834	-2.98216	2.72501	-0.975648	0.1354	2.02207e-08	2.36075e-07	2.11167e-17	4.69638e-16
Prevotellaceae	4.67297	3.50296	5.97419	2.73843	2.78032	0.911361	0.1242	3.54547e-15	6.69432e-14	2.65921e-17	5.68974e-16
Desulfovibrionaceae	1.50231	-0.489818	3.39711	3.77693	3.65553	0.963167	0.1292	9.03181e-14	1.58156e-12	1.89199e-16	3.95607e-15
Enterococcaceae	5.12052	3.43738	6.16363	2.86441	3.38626	0.76176	0.160568	3.41237e-14	6.56624e-13	1.24499e-14	2.39813e-13
Staphylococcaceae	7.88532	7.06311	8.82986	1.9079	2.22387	0.79048	0.1708	8.61817e-11	1.18466e-09	1.97196e-14	3.83004e-13
Gastranaerophilales_unclassified	0.751709	-0.743436	2.72537	3.39616	3.86319	0.798309	0.159168	7.98102e-11	1.18188e-09	1.72057e-13	2.89065e-12
Planococcaceae	8.01653	7.13815	8.59954	1.54045	2.02912	0.640698	0.185963	4.77053e-08	5.82272e-07	2.35733e-13	4.1651e-12
Bradyrhizobiaceae	4.08947	5.93294	2.98875	-3.52343	4.31255	-0.755921	0.1806	1.10728e-10	1.59083e-09	2.40405e-13	4.19493e-12
Coriobacteriaceae	5.30795	3.85557	6.14617	2.3546	2.92449	0.688912	0.182164	3.60407e-11	5.23816e-10	3.42814e-13	5.96572e-12
Micrococcales_unclassified	1.89471	0.275772	3.21845	2.78131	3.52854	0.709669	0.196	5.12494e-10	7.43398e-09	2.54031e-11	3.9335e-10
Firmicutes_unclassified	1.95809	0.230277	3.28263	2.98464	3.85756	0.709007	0.1944	3.44518e-08	4.05207e-07	2.67879e-11	4.11227e-10
Peptococcaceae	3.80553	2.20741	4.64644	2.31101	3.42642	0.606757	0.2118	1.15103e-09	1.63033e-08	1.72155e-10	2.57031e-09
Alcaligenaceae	3.31401	1.53675	4.17933	2.515	3.52573	0.621192	0.2252	9.86897e-10	1.40595e-08	4.4914e-10	6.65033e-09
Oceanospirillaceae	0.830568	-0.479539	2.63596	3.12863	4.39673	0.627556	0.2226	3.95208e-07	4.51025e-06	2.20832e-09	3.06112e-08
Fusobacteriaceae	2.99943	0.831267	4.04277	3.10799	4.15026	0.6348	0.2442	3.67773e-10	5.51596e-09	4.62642e-09	6.42452e-08
Rhodospirillales_Incertae_Sedis	3.13033	4.74021	2.07284	-2.92192	4.6162	-0.55757	0.2432	2.45801e-06	2.73063e-05	1.33826e-08	1.76925e-07
Micrococcaceae	10.5727	11.6173	9.7324	-1.6457	2.43513	-0.578932	0.2582	3.10072e-05	0.000258464	1.74882e-08	2.34718e-07
Acetobacteraceae	5.81007	6.59555	5.17742	-1.4741	2.67575	-0.438102	0.2604	0.00333084	0.0177287	3.10797e-08	4.0137e-07
Geodermatophilaceae	4.94757	5.71173	4.22891	-1.6008	3.03087	-0.420719	0.2616	0.0033791	0.0159662	1.19123e-07	1.46579e-06
Bifidobacteriaceae	6.32026	5.32654	6.86921	1.66571	3.25524	0.445202	0.2796	2.61195e-07	3.21612e-06	5.97446e-07	6.90453e-06
Nevskiaceae	0.131077	1.88566	-0.998689	-4.03504	6.35551	-0.576213	0.268	1.77014e-07	2.08383e-06	2.28435e-06	2.19889e-05
Unknown_Family	0.997497	-0.183332	2.0301	2.05296	3.82483	0.460974	0.2726	0.000105581	0.000656806	2.72819e-06	2.74007e-05
X35_unclassified	0.354191	1.60271	-0.700396	-3.0232	6.46945	-0.4426	0.281	1.97406e-07	2.30939e-06	7.47788e-06	6.95645e-05
Helicobacteraceae	0.599099	-0.472975	1.97121	2.3586	4.27096	0.490099	0.2668	0.000221263	0.00131707	1.03452e-05	8.08662e-05
Sphingobacteriaceae	6.15525	5.66474	6.5383	1.24127	3.02437	0.33536	0.312737	2.60822e-06	2.63032e-05	1.58344e-05	0.000157529
Family_XI	9.32177	9.85189	8.75669	-0.983708	2.14072	-0.388603	0.321536	0.00470861	0.0237154	2.17432e-05	0.000214953
Hahellaceae	1.16662	2.68444	-0.234159	-2.64095	5.17403	-0.445928	0.301	0.000222444	0.00141591	3.29396e-05	0.000248014
Bacteria_unclassified	2.00843	0.967147	2.85016	1.71455	3.73242	0.40343	0.3078	0.000803923	0.00412856	4.72916e-05	0.00040774
Pasteurellaceae	6.11231	6.88987	5.39919	-1.24898	2.68888	-0.376389	0.3236	0.03175	0.102992	5.60415e-05	0.000510933
Actinomycetaceae	6.15766	6.88087	5.75771	-1.05625	2.3409	-0.340568	0.3274	0.069426	0.173606	5.6605e-05	0.000511298
Acholeplasmataceae	0.0691236	-0.755129	1.29958	2.0754	4.2905	0.428316	0.2966	0.000851473	0.00417997	9.54039e-05	0.000563605
Oligosphaeraceae	0.061375	-0.774857	1.24928	1.86217	4.09695	0.406262	0.29894	0.00186556	0.00815355	8.55216e-05	0.000612019
Anaeroplasmataceae	0.0360471	-0.757948	1.07944	1.74423	4.11039	0.379396	0.311538	0.00398717	0.0149625	0.000286848	0.00173179
Methylobacteriaceae	6.32238	7.18915	5.83813	-1.37447	3.28222	-0.331064	0.339132	0.115961	0.259109	0.000232404	0.00189155
Burkholderiaceae	2.87832	3.69009	2.21651	-1.56718	4.5228	-0.293572	0.3348	0.00126759	0.0073976	0.000283029	0.00206264
Alphaproteobacteria_unclassified	0.440292	-0.33486	1.51305	1.72325	4.26445	0.357244	0.3238	0.00256852	0.0124327	0.000372027	0.00238921
Xanthomonadales_Incertae_Sedis	0.968086	2.26204	0.293453	-2.98009	6.1062	-0.437175	0.329734	9.58599e-05	0.00077867	0.000418948	0.00267887
Frankiales_unclassified	4.64671	5.49748	4.16205	-1.17102	3.23082	-0.274714	0.3418	0.158647	0.307417	0.000375701	0.00285334
Rhodobacteraceae	9.06108	9.55282	8.47144	-1.16466	3.21696	-0.328241	0.3494	0.00408357	0.0232108	0.000378097	0.00294812
Fibrobacteraceae	0.224533	-0.556313	1.12969	1.57399	4.03244	0.340726	0.326735	0.00370466	0.0158158	0.000668469	0.0037274
Obscuribacterales_unclassified	-0.415515	0.517177	-1.27143	-2.07666	4.73215	-0.382011	0.3198	0.0021351	0.00925843	0.000809111	0.00388861
Bacteroidales_unclassified	0.146177	-0.549306	1.00201	1.48686	4.26371	0.309621	0.3454	0.00789222	0.0308367	0.00186814	0.0087901
Holosporaceae	-0.547652	0.290007	-1.38298	-2.03584	5.37259	-0.347666	0.328534	0.00192568	0.00629219	0.0029988	0.00945389
Corynebacteriaceae	10.6553	11.0847	10.3839	-0.709782	2.13445	-0.272155	0.3664	0.015389	0.068883	0.0015834	0.0103544
Subgroup_2_unclassified	-0.309196	0.478005	-1.05252	-2.01866	5.20281	-0.356882	0.326935	0.00205911	0.00950513	0.00291441	0.0111334
Cellvibrionaceae	1.55005	0.62459	2.44104	1.55428	4.46571	0.303012	0.348	0.00531368	0.0220002	0.00291047	0.0120452
Dietziaceae	5.11375	4.61056	5.54641	1.05673	3.54682	0.265215	0.366727	0.000515773	0.00410895	0.00204374	0.0123898
TM6_	-0.325791	0.448128	-1.03307	-1.88038	5.27948	-0.323971	0.347131	0.00145624	0.00816647	0.0029537	0.0128634
ODP1230B8.23	0.944221	0.110892	1.84727	1.48817	4.32857	0.30281	0.352729	0.0116098	0.0403839	0.00321863	0.0150009
Flavobacteriaceae	7.46472	7.31245	7.63358	0.550211	1.91787	0.226753	0.3656	0.000726474	0.00541661	0.00253647	0.015131
Rickettsiales_Incertae_Sedis	0.0188145	0.756562	-0.655942	-1.9854	5.40696	-0.331871	0.351	0.00209003	0.00985828	0.00445313	0.0157406
Mycobacteriaceae	3.71103	4.3699	3.28581	-1.09488	3.58489	-0.246519	0.365	0.17712	0.324741	0.0035564	0.0186479
Lactobacillales_unclassified	0.21636	-0.360875	0.99495	1.22128	4.25908	0.253225	0.374325	0.0386832	0.0931052	0.00983539	0.0335732
Beutenbergiaceae	0.990754	0.21844	1.7787	1.28456	4.43276	0.253834	0.3754	0.0356216	0.0830838	0.0115461	0.0380175
FamilyII	2.6258	3.33773	2.13164	-1.19288	4.31017	-0.232337	0.382324	0.122209	0.246296	0.00971756	0.0392047
Bacteroidaceae	2.8279	2.21238	3.29382	0.972548	3.73214	0.221618	0.3858	0.0112172	0.0420557	0.0100372	0.0411426
Dermatophilaceae	0.808611	0.089774	1.56392	1.22654	4.48933	0.236178	0.382124	0.0380238	0.100858	0.0149743	0.0493495
Streptococcaceae	9.88919	9.67887	10.1048	0.565692	2.12771	0.235176	0.392721	0.00136421	0.0097936	0.0112187	0.0496929
Brevibacteriaceae	6.5633	6.29425	6.8129	0.706686	2.9156	0.196212	0.391922	0.000736654	0.00578676	0.0120935	0.0518089
Campylobacteraceae	3.53056	2.45501	3.91989	1.20849	4.0284	0.254854	0.381	0.00100165	0.00626745	0.0130076	0.0518877
Cryomorphaceae	0.325937	-0.279184	1.06452	1.25264	4.5067	0.243494	0.382523	0.0414149	0.104565	0.0174357	0.0528805
Eubacteriaceae	-0.139566	-0.71358	0.59288	1.22159	4.23781	0.246082	0.3802	0.0540642	0.117712	0.0196102	0.0553292
Heliobacteriaceae	0.0915986	0.677697	-0.491994	-1.31878	4.50813	-0.255479	0.3768	0.051587	0.120315	0.0238938	0.060254
Trueperaceae	3.50097	4.37537	3.08726	-1.08021	4.31637	-0.216146	0.393321	0.27022	0.430677	0.0164592	0.0615932
Bradymonadales_unclassified	-0.195971	-0.727488	0.473581	1.14354	4.20997	0.240107	0.3776	0.04456	0.109514	0.0257093	0.0623546
Nakamurellaceae	4.46045	5.03535	4.07728	-0.817941	3.49883	-0.182239	0.395521	0.478715	0.632126	0.0178703	0.0667942
1174-901-12	2.88653	3.55463	2.47895	-1.125	4.65307	-0.205998	0.387323	0.109757	0.235243	0.0216409	0.073917
Bogoriellaceae	0.276534	-0.228656	0.951309	1.11617	4.43519	0.22206	0.3904	0.0596299	0.139702	0.0268867	0.0752103
Saprospiraceae	0.485803	-0.0367561	1.13062	1.15556	4.49257	0.222027	0.3894	0.0754584	0.148177	0.0333629	0.0821615
JG30-KF-CM45_unclassified	4.59033	4.28883	4.77319	0.658455	2.99769	0.176138	0.404	0.00295949	0.0158628	0.0250279	0.0842753
NB1-n_unclassified	0.00654987	-0.521642	0.676226	1.08566	4.20709	0.220454	0.388122	0.0728946	0.15182	0.0351145	0.0846164
Acidimicrobiaceae	4.31288	4.75534	3.98558	-0.725676	3.67148	-0.165869	0.4034	0.293081	0.463052	0.0271389	0.0912143
Polyangiaceae	0.253528	0.659002	-0.1574	-1.06087	4.64303	-0.204136	0.39872	0.0564272	0.138573	0.0389087	0.0986627
Nocardioidaceae	7.5062	7.91739	7.25425	-0.533275	2.62237	-0.157209	0.406519	0.80382	0.883841	0.0298462	0.100583
288-2	0.73181	1.21564	0.322735	-1.06995	4.4977	-0.214747	0.396121	0.124967	0.233604	0.0380224	0.100925
P5D1-392	3.22739	3.70188	2.86729	-0.924944	4.05162	-0.191679	0.40232	0.231162	0.391644	0.0331545	0.102153
Hyphomicrobiaceae	4.27778	3.79922	4.49886	0.793131	3.55146	0.191589	0.402	0.00628685	0.0277063	0.0331701	0.104234
Gammaproteobacteria_unclassified	1.20719	0.598473	1.84582	0.938542	4.19059	0.194208	0.4032	0.0907253	0.191959	0.0437649	0.109994
Thermoactinomycetaceae	4.22955	4.8545	3.58965	-0.930852	4.17542	-0.189474	0.408718	0.353299	0.520574	0.0363827	0.110114
Mycoplasmataceae	0.494779	-0.0990196	1.1906	1.09499	4.81235	0.196901	0.396921	0.117295	0.227424	0.0485186	0.113087
Porphyromonadaceae	4.5583	4.1653	4.78976	0.702172	3.37398	0.176145	0.404719	0.00217027	0.0134726	0.0388708	0.11668
Oxalobacteraceae	6.80627	6.71435	6.95618	0.464061	2.38998	0.150002	0.4134	0.0109533	0.0491158	0.0408876	0.123389
Thermoanaerobacteraceae	-0.636284	-0.195196	-1.08713	-0.969186	4.32513	-0.197606	0.396	0.146501	0.253873	0.072112	0.142849
Rhizobiales_unclassified	2.29946	2.73409	2.00624	-0.854263	4.17496	-0.169742	0.415317	0.254142	0.40087	0.0615291	0.148526
Limnochordaceae	-0.085928	0.301574	-0.469557	-1.01352	4.59974	-0.192075	0.4014	0.103977	0.202736	0.07836	0.150428
FamilyI	3.02222	2.45129	3.415	0.802058	4.09738	0.16779	0.416717	0.0494756	0.127683	0.063599	0.157703
Cardiobacteriaceae	0.0436449	0.441654	-0.333995	-0.920597	4.55944	-0.17765	0.410318	0.120859	0.225798	0.0868012	0.16487
Xanthomonadaceae	5.79889	5.60982	5.97651	0.438887	2.61456	0.130925	0.4156	0.00260795	0.0161462	0.0661846	0.168802
Chlamydiaceae	-0.340078	-0.690756	0.139019	0.880209	4.43692	0.176492	0.413	0.128873	0.242079	0.0862727	0.169456
Neisseriaceae	5.65146	5.97525	5.33509	-0.484922	2.51345	-0.155611	0.419	0.72841	0.832224	0.0666085	0.170022
Clostridiaceae_3	-0.760706	-0.366387	-1.2372	-0.929993	4.51531	-0.182308	0.411118	0.0961922	0.180145	0.105956	0.173765
PeM15_unclassified	0.218206	0.578161	-0.155409	-0.95449	4.46807	-0.185584	0.4104	0.175457	0.286265	0.0924807	0.175779
Chitinophagaceae	5.46096	5.73276	5.20295	-0.572722	3.25532	-0.135749	0.4154	0.69333	0.804277	0.0702155	0.175953
OPB35_soil_group_unclassified	-0.129795	0.200156	-0.481318	-0.94116	4.51812	-0.175575	0.4112	0.136758	0.254291	0.0936644	0.18009
Elusimicrobiaceae	-0.319043	-0.686905	0.159459	0.851575	4.18972	0.179944	0.4106	0.173169	0.289865	0.112352	0.191612
Methylocystaceae	-0.597191	-0.215398	-1.02614	-0.845006	4.28254	-0.170038	0.4106	0.169371	0.280681	0.113613	0.195504
Bacillaceae	7.44683	7.94024	7.07903	-0.497887	2.7248	-0.126886	0.426915	0.482803	0.656736	0.0814406	0.197988
Aurantimonadaceae	3.57072	2.97001	3.94437	0.734598	4.18831	0.152158	0.4264	0.0180864	0.0668316	0.085873	0.199875
Sphingomonadales_unclassified	4.38128	4.773	4.16676	-0.498217	3.33104	-0.119094	0.427	0.718911	0.825651	0.0974029	0.215397
Victivallaceae	-0.395183	-0.765455	0.0380513	0.774327	4.20169	0.160087	0.413	0.174543	0.293602	0.130134	0.217348
Solirubrobacteraceae	2.71742	3.29116	2.39235	-0.700319	4.10725	-0.144598	0.42	0.519379	0.666356	0.106288	0.218757
FBP_unclassified	1.83613	2.13843	1.57549	-0.699119	4.29004	-0.137814	0.4232	0.243852	0.391105	0.109018	0.218932
Pasteuriaceae	-0.94034	-0.593518	-1.31245	-0.727312	4.4052	-0.14144	0.423115	0.185377	0.306965	0.130764	0.220756
TRA3-20_unclassified	-0.537143	-0.20296	-0.962941	-0.784918	4.37435	-0.160039	0.419	0.208205	0.324143	0.132519	0.221284
Vibrionaceae	0.572851	0.982351	0.175003	-0.997938	5.21288	-0.174285	0.4168	0.14354	0.268353	0.122077	0.222549
Saccharibacteria_unclassified	5.10363	4.89632	5.23151	0.405442	2.77051	0.117471	0.427	0.00765206	0.0340665	0.101457	0.223046
Family_XVIII	-0.732194	-0.376814	-1.09154	-0.827927	4.51991	-0.158623	0.421	0.181918	0.298426	0.14336	0.230296
Nocardiopsaceae	0.627669	0.21365	1.05378	0.759895	4.26869	0.152541	0.4238	0.150937	0.271595	0.12758	0.233876
Acidobacteriaceae_	1.16643	1.48432	0.886423	-0.919511	4.90277	-0.164211	0.425	0.195075	0.339492	0.124729	0.235032
TK10_unclassified	0.257228	-0.163864	0.737807	0.844687	4.36061	0.162024	0.420316	0.206624	0.333801	0.135076	0.236556
SHBZ1548_unclassified	-0.65637	-0.281856	-1.08043	-0.843614	4.60612	-0.159536	0.4164	0.177808	0.285018	0.15286	0.23907
Elev-16S-1332	3.22763	3.66549	2.92117	-0.64303	4.20808	-0.126719	0.432513	0.405863	0.564728	0.119713	0.244258
SRB2	-0.936824	-0.576131	-1.34478	-0.752704	4.22399	-0.150685	0.418316	0.194267	0.304085	0.164464	0.244268
SJA-28	-0.93391	-0.592495	-1.29176	-0.72494	4.3381	-0.142806	0.4236	0.206072	0.323627	0.159094	0.249691
Family_XVII	-0.862608	-0.515281	-1.23032	-0.775389	4.20358	-0.154827	0.419316	0.226972	0.34886	0.162279	0.250915
Propionibacteriaceae	4.68434	4.94718	4.5206	-0.351893	2.25328	-0.116632	0.4346	0.628153	0.761117	0.130109	0.257302
Rhizobiaceae	-0.107578	-0.46635	0.294322	0.687909	4.26947	0.142574	0.425915	0.226397	0.357698	0.159169	0.257866
D8A-2_unclassified	-0.941511	-0.598128	-1.33435	-0.758945	4.33982	-0.146468	0.420516	0.215446	0.333953	0.168007	0.258471
Fimbriimonadaceae	0.0420608	0.257693	-0.206904	-0.732479	4.39049	-0.141577	0.426315	0.231294	0.367117	0.154542	0.261997
Listeriaceae	-0.0237436	0.35501	-0.422844	-0.822114	5.13296	-0.136566	0.4296	0.133401	0.254836	0.162553	0.269348
Sanguibacteraceae	0.187866	-0.201995	0.606974	0.791423	4.41274	0.157139	0.419316	0.208534	0.338619	0.169725	0.271129
Phaselicystidaceae	-0.65624	-0.328468	-1.01235	-0.776412	4.5708	-0.145327	0.424515	0.188217	0.309359	0.172492	0.272748
Subgroup_17_unclassified	-0.926784	-0.635361	-1.25576	-0.784724	4.30877	-0.14956	0.4236	0.235865	0.366613	0.176025	0.27858
Caldilineaceae	0.661123	0.304198	1.0963	0.644674	4.31296	0.13284	0.432713	0.23087	0.359307	0.170698	0.279292
Rickettsiales_unclassified	-0.936274	-0.624912	-1.30354	-0.723249	4.46816	-0.143882	0.421516	0.21036	0.328085	0.187548	0.281739
Rhodobiaceae	-0.694405	-0.313648	-1.07473	-0.724433	4.38486	-0.141553	0.4252	0.262404	0.366918	0.199717	0.281878
Bacteriovoracaceae	1.06673	1.30849	0.855657	-0.740673	4.23192	-0.147716	0.428714	0.3122	0.458014	0.163054	0.282841
Actinospicaceae	-0.982705	-0.648545	-1.31291	-0.741864	4.35395	-0.148948	0.423	0.252997	0.372108	0.188602	0.286151
Family_III	-0.892735	-0.570661	-1.2457	-0.699039	4.2824	-0.137558	0.430714	0.235741	0.359621	0.193147	0.289014
SHA-26_unclassified	-0.993724	-0.699092	-1.36795	-0.716447	4.27616	-0.146361	0.4202	0.247027	0.367117	0.195722	0.289789
Spongiibacteraceae	-1.03977	-0.731746	-1.39963	-0.688884	4.24551	-0.140221	0.427115	0.233754	0.357564	0.198088	0.293127
BJ-169_unclassified	-0.968046	-0.667862	-1.31977	-0.65022	4.31085	-0.133314	0.4288	0.251749	0.373596	0.197673	0.294337
FCPU426_unclassified	-1.05139	-0.718094	-1.38486	-0.681912	4.30151	-0.135149	0.4302	0.266962	0.398189	0.198227	0.29564
Candidatus_Campbellbacteria_unclassified	-1.01845	-0.689795	-1.38553	-0.730569	4.33801	-0.144046	0.423915	0.254355	0.387321	0.195769	0.295931
Aquificaceae	-1.07161	-0.737671	-1.44257	-0.672539	4.28773	-0.133702	0.430514	0.272209	0.398378	0.197851	0.29611
Flammeovirgaceae	-0.826494	-0.519544	-1.1756	-0.794588	4.52845	-0.150062	0.4272	0.23927	0.367366	0.197075	0.297336
Syntrophobacteraceae	-1.06854	-0.737465	-1.41828	-0.674625	4.31586	-0.137693	0.4288	0.244832	0.379743	0.197636	0.298793
Orbaceae	-0.939289	-0.621479	-1.31158	-0.722535	4.30629	-0.141825	0.4264	0.27154	0.390676	0.206285	0.298839
Nannocystaceae	-0.84521	-0.509252	-1.17641	-0.709198	4.31773	-0.140844	0.4318	0.271659	0.401309	0.199491	0.300355
Gracilibacteraceae	-0.276201	-0.00128029	-0.53717	-0.697865	4.62835	-0.126809	0.4386	0.222362	0.358677	0.193911	0.304301
Phyllobacteriaceae	0.807025	0.421383	1.26749	0.654539	4.55984	0.125439	0.4378	0.221366	0.36228	0.181921	0.304346
Family_X	-1.0058	-0.688564	-1.34153	-0.635886	4.3363	-0.1256	0.4328	0.243066	0.37033	0.206419	0.304394
WWE3_unclassified	-1.05674	-0.745402	-1.39952	-0.641607	4.2292	-0.126626	0.432913	0.254648	0.389598	0.204264	0.306039
Leptotrichiaceae	2.93772	3.35779	2.72769	-0.704116	4.40244	-0.132305	0.433513	0.499572	0.651518	0.168443	0.306997
possible_order_07_unclassified	-1.08426	-0.777876	-1.44965	-0.670395	4.39491	-0.135778	0.428714	0.250865	0.372372	0.216512	0.309808
FFCH13075	-0.988771	-0.690972	-1.30364	-0.661103	4.3731	-0.130847	0.430114	0.266194	0.398746	0.209726	0.310167
Brachyspiraceae	-1.00281	-0.699903	-1.35917	-0.683326	4.20421	-0.130765	0.429914	0.261548	0.392499	0.207251	0.310406
34P16_unclassified	-1.09671	-0.785706	-1.43855	-0.649577	4.33246	-0.12488	0.432	0.256657	0.387656	0.216735	0.312532
Leptospiraceae	-1.07107	-0.791534	-1.39435	-0.659793	4.27938	-0.128919	0.4318	0.267044	0.400925	0.210841	0.313306
S1-80	-0.977575	-0.661667	-1.30494	-0.674415	4.29381	-0.136949	0.4298	0.266984	0.390721	0.212961	0.314521
KD3-93	-0.956851	-0.693994	-1.24934	-0.629433	4.28743	-0.123806	0.438712	0.293455	0.417257	0.214255	0.315538
Opitutae_unclassified	-1.02076	-0.709273	-1.37114	-0.717158	4.29491	-0.144667	0.4234	0.287311	0.410014	0.218076	0.316844
Streptosporangiales_unclassified	-1.0597	-0.780329	-1.38974	-0.681677	4.30665	-0.138568	0.4314	0.271808	0.406395	0.213448	0.316989
Pseudoalteromonadaceae	-0.573143	-0.312317	-0.843585	-0.708674	4.63248	-0.131945	0.4298	0.209504	0.33492	0.210752	0.317822
Clostridiaceae_4	-1.00727	-0.716712	-1.34967	-0.663395	4.22758	-0.139624	0.427315	0.270843	0.399403	0.211796	0.318473
Moraxellaceae	10.0978	10.2197	9.9287	-0.270562	1.98168	-0.110353	0.443711	0.285161	0.480994	0.169219	0.320046
Syntrophaceae	-1.05398	-0.765718	-1.40373	-0.675427	4.30604	-0.128879	0.430514	0.265843	0.393402	0.219982	0.320813
01D2Z36	-1.01346	-0.711813	-1.36	-0.664131	4.33063	-0.134008	0.4294	0.263209	0.389956	0.22693	0.323165
Kallotenuaceae	-1.0055	-0.697503	-1.37016	-0.642634	4.31899	-0.126379	0.431714	0.266617	0.391595	0.227577	0.324058
Thiotrichales_Incertae_Sedis	-0.893935	-0.584533	-1.19904	-0.654225	4.32901	-0.131388	0.43	0.288722	0.422764	0.217226	0.324142
Chlamydiales_unclassified	-0.945418	-0.663734	-1.25461	-0.610052	4.32238	-0.124836	0.433	0.278846	0.408937	0.21997	0.326669
OCS116_clade	-1.0519	-0.769332	-1.40112	-0.636939	4.23874	-0.13035	0.4342	0.296303	0.422775	0.221336	0.327208
BD7-11_unclassified	-1.07469	-0.766285	-1.43411	-0.65351	4.24188	-0.131189	0.4282	0.27986	0.404051	0.232273	0.32933
Micromonosporaceae	2.76296	3.13686	2.5592	-0.55844	4.24056	-0.111475	0.443311	0.612866	0.739217	0.188965	0.329394
Chthoniobacterales_unclassified	-1.02136	-0.72192	-1.36769	-0.636281	4.23751	-0.128953	0.426915	0.276343	0.401963	0.238138	0.329892
Run-SP154_unclassified	-1.06428	-0.775572	-1.38734	-0.636641	4.31013	-0.12518	0.4334	0.288547	0.416381	0.224818	0.330172
0319-6G20	0.0254932	0.333462	-0.329481	-0.65954	4.54523	-0.128255	0.436113	0.273418	0.414005	0.218486	0.331272
MNC12	-1.06201	-0.782844	-1.41572	-0.604262	4.26467	-0.130089	0.433513	0.269072	0.400453	0.229074	0.332202
Candidatus_Moranbacteria_unclassified	-0.986086	-0.694636	-1.29888	-0.680098	4.25035	-0.135242	0.427714	0.313286	0.448232	0.227885	0.332932
Betaproteobacteria_unclassified	0.383098	0.590036	0.165316	-0.658452	4.62	-0.122912	0.437313	0.258502	0.392946	0.216173	0.334329
Tectomicrobia_unclassified	-0.880785	-0.582589	-1.2024	-0.63728	4.33507	-0.126537	0.437512	0.260441	0.391757	0.234166	0.336367
SS1-B-06-26	-1.02501	-0.721639	-1.35693	-0.616353	4.29244	-0.123212	0.4374	0.272613	0.406566	0.230047	0.337279
Latescibacteria_unclassified	-0.934481	-0.641932	-1.25079	-0.655043	4.28118	-0.133785	0.4322	0.304196	0.426259	0.244638	0.33741
SM1A07_unclassified	-1.08746	-0.784543	-1.41362	-0.618168	4.32153	-0.126247	0.432913	0.272386	0.407086	0.230654	0.337656
Sphaerobacteraceae	-0.88965	-0.620584	-1.19408	-0.601564	4.23045	-0.122195	0.4368	0.291381	0.426233	0.235562	0.337879
JTB23_unclassified	-1.04213	-0.740788	-1.37023	-0.637528	4.28314	-0.128086	0.4328	0.306799	0.434641	0.2328	0.337922
Thermaceae	-0.939161	-0.636133	-1.27109	-0.647009	4.39036	-0.127743	0.4348	0.25562	0.378367	0.241285	0.338198
JG37-AG-20	-1.04307	-0.755275	-1.38288	-0.678334	4.21511	-0.137589	0.428514	0.306464	0.429885	0.237704	0.338221
LiUU-11-161	-1.01047	-0.702926	-1.32894	-0.556915	4.19927	-0.113048	0.435513	0.320878	0.454449	0.225972	0.338522
[Caedibacter]_caryophilus_group	-0.990155	-0.686411	-1.34086	-0.642149	4.28912	-0.126049	0.4312	0.28566	0.407143	0.243693	0.338778
Bacteroidetes_Incertae_Sedis_unclassified	-1.02104	-0.719138	-1.36126	-0.71328	4.24955	-0.140432	0.4236	0.295547	0.419048	0.241091	0.339363
Pla4_lineage_unclassified	-1.03712	-0.727197	-1.36156	-0.693113	4.2225	-0.136968	0.429514	0.32567	0.451303	0.241154	0.339835
B1-7BS_unclassified	-1.00657	-0.730444	-1.30324	-0.586724	4.23779	-0.119529	0.435913	0.295437	0.430605	0.234178	0.340613
NS11-12_marine_group	-0.756978	-0.504325	-1.04516	-0.644223	4.29349	-0.127491	0.431114	0.279976	0.419532	0.23318	0.340988
Candidatus_Magasanikbacteria_unclassified	-1.04301	-0.743245	-1.34492	-0.641806	4.28311	-0.130235	0.432913	0.303372	0.429971	0.239931	0.341574
Halanaerobiaceae	-0.991214	-0.699734	-1.31181	-0.629305	4.26124	-0.127677	0.439112	0.298192	0.422982	0.23967	0.342199
Defluviitaleaceae	-0.0416394	-0.376329	0.337426	0.637815	4.35946	0.124021	0.4348	0.286847	0.417495	0.231073	0.342314
FCPU744	-1.04908	-0.74836	-1.36107	-0.616373	4.30819	-0.122225	0.433513	0.304972	0.434439	0.241368	0.342538
BPS-CK174	-1.03614	-0.760652	-1.34132	-0.630473	4.32251	-0.123921	0.433113	0.272228	0.414511	0.233499	0.342769
Erythrobacteraceae	1.01229	0.53637	1.51483	0.651248	4.41272	0.128033	0.437912	0.238684	0.380159	0.211739	0.342907
Desulfuromonadales_unclassified	-1.05938	-0.771652	-1.37827	-0.539445	4.34148	-0.110015	0.4428	0.302454	0.441512	0.23257	0.343992
S-BQ2-57_soil_group_unclassified	-1.05809	-0.765679	-1.37143	-0.54947	4.26044	-0.111265	0.4382	0.295592	0.414211	0.240551	0.344716
Oleiphilaceae	-1.05995	-0.773592	-1.38184	-0.612684	4.25952	-0.120639	0.4372	0.310744	0.435621	0.242154	0.34483
MA-28-I98C	-1.04473	-0.729443	-1.38921	-0.590166	4.35288	-0.12002	0.439512	0.31268	0.442987	0.243849	0.346156
FFCH5909_unclassified	-1.06033	-0.768889	-1.39108	-0.613889	4.2871	-0.12016	0.439912	0.326863	0.461674	0.239371	0.347288
Conexibacteraceae	-0.85712	-0.595421	-1.16342	-0.55267	4.28529	-0.112622	0.437	0.297835	0.432166	0.246077	0.347399
Subgroup_21_unclassified	-1.04966	-0.784545	-1.35006	-0.611401	4.3534	-0.119942	0.434913	0.296786	0.421223	0.249631	0.347483
Epsilonproteobacteria_unclassified	-1.03146	-0.741222	-1.36024	-0.556285	4.20121	-0.113838	0.438512	0.311536	0.445835	0.244501	0.35055
Streptosporangiales_Incertae_Sedis	-0.971418	-0.730957	-1.27346	-0.663006	4.37369	-0.128793	0.428514	0.261451	0.398358	0.240053	0.350867
Ktedonobacterales_unclassified	-1.009	-0.708865	-1.31453	-0.582903	4.28068	-0.11818	0.440112	0.32501	0.458766	0.241656	0.352083
Thermosporotrichaceae	-1.04505	-0.768746	-1.37276	-0.607394	4.35195	-0.120467	0.437313	0.313563	0.446549	0.246135	0.352159
Subgroup_22_unclassified	-0.988512	-0.762245	-1.26536	-0.52719	4.25563	-0.11122	0.439112	0.249813	0.391157	0.246998	0.352676
Chthonomonadales_unclassified	-1.02328	-0.717671	-1.3251	-0.651678	4.20492	-0.13645	0.4308	0.312345	0.445543	0.248436	0.353511
Candidatus_Roizmanbacteria_unclassified	-1.03683	-0.759089	-1.35741	-0.637988	4.21355	-0.125322	0.434	0.324105	0.454498	0.255451	0.354043
HSB_OF53-F07	-0.999063	-0.750556	-1.3093	-0.574647	4.27799	-0.111236	0.439712	0.302432	0.432585	0.250047	0.354113
cvE6	-1.00081	-0.745884	-1.31843	-0.603831	4.30505	-0.123595	0.434513	0.270801	0.407518	0.255752	0.354357
LD29	-0.796994	-0.562861	-1.07369	-0.580808	4.28569	-0.115754	0.441312	0.257305	0.396526	0.245836	0.356323
Puniceicoccaceae	-1.09578	-0.795202	-1.4068	-0.609177	4.38938	-0.119921	0.4398	0.304498	0.438448	0.253069	0.356531
Subgroup_25_unclassified	-1.06693	-0.802653	-1.34737	-0.574056	4.28873	-0.114183	0.4382	0.290113	0.419168	0.25417	0.357411
Elev-16S-976_unclassified	-1.0329	-0.727456	-1.37549	-0.631955	4.34556	-0.125289	0.4328	0.300331	0.42519	0.263059	0.357417
Thermoleophilaceae	-1.07343	-0.805048	-1.36176	-0.561484	4.30082	-0.10859	0.4372	0.301991	0.436632	0.255453	0.358683
Candidatus_Adlerbacteria_unclassified	-1.02783	-0.769699	-1.31727	-0.611566	4.23379	-0.125991	0.4368	0.319882	0.449586	0.249441	0.359326
OPB41_unclassified	-1.04571	-0.777477	-1.35883	-0.563344	4.2452	-0.119297	0.439312	0.30328	0.433363	0.252541	0.359543
Acidimicrobiales_unclassified	1.72595	1.93868	1.5606	-0.52857	4.0022	-0.106715	0.445711	0.487573	0.630098	0.229385	0.360448
Waddliaceae	-1.05797	-0.786479	-1.38283	-0.572323	4.24507	-0.112106	0.4388	0.32208	0.447284	0.256314	0.360479
1959-1	-1.00979	-0.737631	-1.29479	-0.59648	4.25934	-0.122587	0.437313	0.28349	0.423748	0.255737	0.36138
MN_122.2a	-0.947865	-0.677712	-1.25588	-0.572295	4.27177	-0.111893	0.441112	0.288732	0.42569	0.260862	0.361485
KD4-96_unclassified	1.92477	1.62659	2.26347	0.569975	4.19134	0.117399	0.4404	0.231088	0.368482	0.230045	0.361699
Catenulisporaceae	-1.02202	-0.768226	-1.3071	-0.531096	4.28384	-0.108591	0.443511	0.309757	0.444111	0.260133	0.361832
Bacteroidales_Incertae_Sedis	-1.07069	-0.823025	-1.35474	-0.606028	4.28884	-0.118746	0.4348	0.306414	0.44197	0.256752	0.361925
Armatimonadetes_unclassified	-0.816956	-0.531098	-1.12176	-0.536222	4.29595	-0.10429	0.4436	0.34727	0.470901	0.256023	0.361959
vadinBA26_unclassified	-1.05657	-0.778781	-1.34097	-0.584064	4.27428	-0.120879	0.437313	0.298706	0.437229	0.254024	0.362059
MND8	-0.96949	-0.711024	-1.28928	-0.575605	4.26745	-0.118552	0.435713	0.343536	0.476572	0.255456	0.36226
Actinobacteria_unclassified	3.88664	3.61884	4.01707	0.414104	3.02795	0.111204	0.4414	0.0286501	0.0916275	0.218977	0.363788
Candidatus_Pacebacteria_unclassified	-1.00982	-0.74222	-1.35521	-0.633584	4.25387	-0.12495	0.432	0.313009	0.43833	0.265177	0.364049
Thermomicrobiaceae	-1.03786	-0.762525	-1.35276	-0.589076	4.30602	-0.117713	0.4392	0.305203	0.438595	0.259633	0.365175
FTLpost3	-1.03846	-0.797357	-1.32872	-0.541041	4.23769	-0.112012	0.443311	0.301962	0.433353	0.258539	0.36529
Alcanivoracaceae	-0.91882	-0.669605	-1.18147	-0.586068	4.44702	-0.113229	0.4372	0.28319	0.411166	0.264858	0.365973
SBR2076_unclassified	-0.814868	-0.569536	-1.08084	-0.541603	4.32416	-0.10625	0.444111	0.302554	0.442873	0.253308	0.366036
C178B_unclassified	-0.540601	-0.278231	-0.816952	-0.646797	4.62881	-0.12155	0.440712	0.259039	0.389674	0.255394	0.3663
Chthoniobacterales_Incertae_Sedis	-1.05565	-0.788513	-1.3552	-0.592763	4.36322	-0.121605	0.4354	0.322935	0.454422	0.257867	0.367145
Chloroflexaceae	-0.725339	-0.470291	-1.02313	-0.625105	4.39937	-0.122753	0.4318	0.255758	0.388305	0.256885	0.36788
Propionibacteriales_unclassified	-1.0544	-0.820145	-1.30313	-0.574712	4.22567	-0.112231	0.444311	0.316407	0.44324	0.263349	0.369642
Chloroflexales_unclassified	-0.940138	-0.692291	-1.21495	-0.62693	4.24415	-0.12329	0.434113	0.328341	0.461411	0.26435	0.369853
D05-2	-1.01635	-0.741729	-1.31655	-0.603604	4.33277	-0.120576	0.436113	0.305592	0.428	0.274376	0.370075
I-10	-0.967959	-0.745149	-1.26312	-0.574159	4.24739	-0.119101	0.4414	0.335799	0.47114	0.260488	0.371555
MSBL5_unclassified	-1.0792	-0.783883	-1.416	-0.564445	4.3071	-0.109578	0.4432	0.355462	0.486536	0.263096	0.371704
TakashiAC-B11_unclassified	-1.0262	-0.777623	-1.346	-0.557341	4.26107	-0.109391	0.4462	0.319379	0.446559	0.273122	0.372088
mle1-27	-0.858221	-0.629305	-1.13687	-0.499874	4.22528	-0.102031	0.442112	0.328581	0.460193	0.271759	0.372903
CAP-aah99b04	-1.02223	-0.769851	-1.337	-0.588168	4.26722	-0.11524	0.442711	0.338637	0.470864	0.266487	0.373459
Lineage_IIb_unclassified	-1.04757	-0.794436	-1.30629	-0.555725	4.23722	-0.106783	0.440112	0.303526	0.439777	0.268616	0.375982
Armatimonadaceae	-1.0324	-0.770867	-1.32499	-0.591051	4.32751	-0.116388	0.437313	0.326676	0.456772	0.27539	0.3769
PAUC43f_marine_benthic_group_unclassified	-1.03976	-0.767784	-1.34727	-0.569035	4.27899	-0.11339	0.4374	0.331548	0.456834	0.272227	0.377505
Bacteroidetes_vadinHA17_unclassified	-0.95654	-0.688639	-1.26148	-0.507277	4.26562	-0.107616	0.443311	0.330157	0.464259	0.267713	0.377576
Syntrophomonadaceae	-0.760586	-0.496796	-1.04733	-0.538434	4.35521	-0.107501	0.442511	0.323016	0.457172	0.267633	0.377727
BCf3-20	-0.960242	-0.715986	-1.25237	-0.519905	4.29071	-0.106099	0.444311	0.313818	0.45154	0.262582	0.378176
Microbacteriaceae	7.38491	7.33761	7.44591	0.280799	2.41607	0.0947493	0.45	0.0266268	0.103595	0.219772	0.378623
AKYH478	-1.0794	-0.799192	-1.35813	-0.574625	4.34604	-0.110625	0.440312	0.353963	0.485552	0.275835	0.379249
Anaplasmataceae	-1.03134	-0.768438	-1.31822	-0.574984	4.32582	-0.118169	0.444111	0.331003	0.461182	0.270899	0.379987
KF-JG30-B3	-0.973312	-0.730277	-1.25697	-0.536337	4.19801	-0.106491	0.442711	0.346079	0.480891	0.266405	0.380333
4-Org1-14_unclassified	-1.0175	-0.751707	-1.30208	-0.600075	4.29462	-0.114254	0.4418	0.330771	0.465609	0.276311	0.380845
OM1_clade	-0.326625	-0.0776364	-0.604177	-0.655281	4.52544	-0.126317	0.439712	0.302134	0.43869	0.272741	0.381058
AT-s3-28_unclassified	-1.00967	-0.750496	-1.30153	-0.577607	4.24053	-0.116853	0.441112	0.308624	0.449908	0.269675	0.381416
B122	-1.05767	-0.826176	-1.37044	-0.573583	4.29431	-0.114123	0.4414	0.315601	0.456005	0.267965	0.382587
LWSR-14	-1.04996	-0.759731	-1.37712	-0.567302	4.27103	-0.112205	0.437512	0.341064	0.475259	0.272961	0.383347
Porticoccaceae	-0.950943	-0.702352	-1.25572	-0.56837	4.23512	-0.115672	0.442511	0.301561	0.432988	0.277742	0.383457
LD1-PB3_unclassified	-1.00914	-0.771415	-1.29682	-0.59208	4.28226	-0.121184	0.4386	0.332758	0.467407	0.271883	0.383706
Burkholderiales_unclassified	-0.726112	-0.494211	-0.954733	-0.5638	4.24495	-0.111694	0.443111	0.321686	0.461181	0.276289	0.385504
DSSF69	-0.961842	-0.716643	-1.22795	-0.547966	4.23535	-0.111728	0.441112	0.32847	0.45697	0.280439	0.385548
Spiroplasmataceae	-1.02635	-0.768018	-1.32495	-0.576763	4.29911	-0.113467	0.4388	0.354188	0.481321	0.279872	0.385652
Verrucomicrobiales_unclassified	-1.05311	-0.784291	-1.33893	-0.504893	4.16493	-0.104676	0.4466	0.358679	0.495055	0.275458	0.386068
Cellvibrionales_unclassified	-1.05063	-0.779676	-1.35575	-0.587632	4.2939	-0.116987	0.4398	0.302214	0.4403	0.28145	0.386913
Desulfarculaceae	-1.09678	-0.82992	-1.36404	-0.507512	4.20075	-0.106648	0.4424	0.334007	0.468567	0.277681	0.387636
Procabacteriaceae	-1.03868	-0.782727	-1.31832	-0.516101	4.266	-0.104406	0.4446	0.335099	0.47078	0.280322	0.388553
SAR202_clade_unclassified	-1.01009	-0.755287	-1.29394	-0.587826	4.27087	-0.118028	0.4386	0.32873	0.461679	0.289259	0.388667
FCPS473	-1.01635	-0.753642	-1.33795	-0.495097	4.28055	-0.0970144	0.4482	0.327738	0.457077	0.285253	0.389099
SPOTSOCT00m83_unclassified	-1.07561	-0.7989	-1.33364	-0.593	4.29815	-0.116291	0.438512	0.332641	0.472871	0.27253	0.389961
KCM-B-15	-1.03545	-0.793359	-1.31786	-0.569066	4.29142	-0.114238	0.436513	0.34268	0.476836	0.285019	0.39059
NB1-j_unclassified	-0.963737	-0.735415	-1.25006	-0.481905	4.32949	-0.0969869	0.44791	0.322806	0.46344	0.278414	0.391321
Dehalococcoidia_unclassified	-1.02227	-0.764518	-1.30919	-0.587814	4.27098	-0.115474	0.4336	0.342212	0.471836	0.289262	0.393838
CPla-3_termite_group_unclassified	-1.02616	-0.769152	-1.3008	-0.555895	4.28461	-0.113553	0.438112	0.340479	0.468488	0.295389	0.394232
Entomoplasmatales_Incertae_Sedis	-1.06046	-0.842367	-1.33517	-0.522998	4.23901	-0.109632	0.443	0.334336	0.477868	0.27858	0.395058
Aerophobetes_unclassified	-1.01702	-0.769262	-1.2937	-0.548192	4.24284	-0.112604	0.439512	0.342393	0.474491	0.289742	0.39535
Holophagaceae	-0.984701	-0.769937	-1.25017	-0.521022	4.24786	-0.106526	0.443311	0.325377	0.458763	0.284097	0.3954
AKAU4049_unclassified	-1.03776	-0.813926	-1.29534	-0.544626	4.27264	-0.105814	0.4428	0.342544	0.482984	0.279104	0.396317
Candidatus_Azambacteria_unclassified	-0.990516	-0.755723	-1.22807	-0.585206	4.25682	-0.115958	0.4404	0.33526	0.47728	0.284247	0.396336
Nitriliruptoraceae	-1.01717	-0.744608	-1.34439	-0.501091	4.21645	-0.100339	0.44771	0.360065	0.484126	0.292009	0.396672
Cloacimonetes_unclassified	-1.0074	-0.767665	-1.33522	-0.622624	4.35607	-0.123291	0.434313	0.337334	0.469153	0.287964	0.397205
ncd2191h07c1	-1.05548	-0.791023	-1.34829	-0.540996	4.29555	-0.112039	0.4424	0.359241	0.484646	0.291816	0.397304
Lineage_IV_unclassified	-1.04632	-0.808878	-1.33367	-0.604462	4.29426	-0.117217	0.439	0.338311	0.477358	0.292251	0.397837
Thiotrichaceae	-1.00396	-0.728764	-1.3022	-0.545258	4.28422	-0.10933	0.4422	0.330657	0.469272	0.295098	0.400993
Corynebacteriales_unclassified	-0.0222794	-0.247838	0.235891	0.485746	4.16844	0.103696	0.4456	0.299606	0.435912	0.286901	0.401028
FFCH12655	-0.869361	-0.621686	-1.18209	-0.513929	4.37546	-0.10646	0.445311	0.344807	0.480418	0.289822	0.401376
possible_family_01	-0.948621	-0.7055	-1.223	-0.525019	4.36041	-0.103412	0.445	0.344519	0.48763	0.285779	0.401529
195up_unclassified	-1.05058	-0.823247	-1.30446	-0.481666	4.27077	-0.0995382	0.4462	0.347225	0.487116	0.289531	0.402358
Kallotenuales_unclassified	-1.04144	-0.80226	-1.2886	-0.599634	4.25163	-0.122107	0.442511	0.361173	0.490984	0.291657	0.403981
Sva0071_unclassified	-0.995852	-0.729254	-1.29102	-0.606265	4.34166	-0.112802	0.442711	0.360258	0.486351	0.298453	0.405254
Simkaniaceae	-0.753284	-0.532126	-1.01675	-0.53467	4.44962	-0.101768	0.4488	0.364637	0.502089	0.290508	0.406541
BIrii41	-0.490441	-0.257595	-0.753673	-0.540321	4.41449	-0.113864	0.444	0.334555	0.47024	0.297222	0.406985
Phycisphaeraceae	-0.801834	-0.562428	-1.08184	-0.565455	4.42107	-0.10619	0.4432	0.31595	0.453055	0.300593	0.407007
NRB23_unclassified	-1.07488	-0.839438	-1.32952	-0.541376	4.31176	-0.104393	0.445511	0.321895	0.457776	0.302791	0.408257
Desulfomicrobiaceae	-1.05491	-0.786358	-1.34921	-0.513112	4.31193	-0.101572	0.4472	0.382548	0.50473	0.305748	0.408874
Fusobacteriales_unclassified	-1.03152	-0.791393	-1.33442	-0.47129	4.32519	-0.0982068	0.4512	0.368088	0.509682	0.296418	0.409408
Solimonadaceae	-0.979409	-0.737296	-1.2753	-0.531957	4.25927	-0.107476	0.441512	0.353313	0.480844	0.303063	0.40995
Psychromonadaceae	-0.996586	-0.779797	-1.23698	-0.495767	4.31299	-0.100066	0.4466	0.347949	0.489145	0.290613	0.410463
Flavobacteriales_unclassified	-1.00143	-0.768634	-1.30642	-0.559121	4.24639	-0.11334	0.4398	0.354387	0.483365	0.305178	0.411025
Clostridiales_Incertae_Sedis	-0.882968	-0.65663	-1.13565	-0.542673	4.28553	-0.108306	0.439	0.337281	0.475097	0.30362	0.412059
Draconibacteriaceae	-0.961136	-0.731928	-1.20145	-0.502516	4.30686	-0.101912	0.4428	0.354766	0.487751	0.304132	0.412318
Rhodospirillales_unclassified	-0.787756	-0.564795	-1.03939	-0.489582	4.31718	-0.0954993	0.44851	0.35233	0.490295	0.302374	0.413829
KCM-B-112	-0.913902	-0.685948	-1.15953	-0.54347	4.33465	-0.109759	0.4444	0.369317	0.510618	0.293911	0.414212
Entomoplasmataceae	-1.03787	-0.798735	-1.3074	-0.491944	4.38624	-0.094537	0.44831	0.361523	0.491296	0.308678	0.415129
Order_III_unclassified	-1.03789	-0.789708	-1.28773	-0.504026	4.35635	-0.10135	0.446111	0.370174	0.502244	0.305284	0.41548
UA11_unclassified	-1.0098	-0.785141	-1.27349	-0.518235	4.28903	-0.101468	0.4462	0.348921	0.485797	0.301208	0.416248
M05-Pitesti	-0.557115	-0.348952	-0.76406	-0.522927	4.42316	-0.102709	0.4442	0.355284	0.48918	0.313186	0.419347
Colwelliaceae	-1.05092	-0.778755	-1.32217	-0.520567	4.3123	-0.105383	0.4454	0.387349	0.516135	0.302369	0.419666
Deferribacteraceae	-0.635346	-0.813352	-0.381594	0.563192	4.38707	0.108642	0.444911	0.349047	0.487385	0.298259	0.419673
AKYG937	-0.941679	-0.732342	-1.19833	-0.460171	4.21835	-0.092734	0.4502	0.367119	0.49556	0.313755	0.419787
MWH-CFBk5	-1.01277	-0.765202	-1.29227	-0.539146	4.32366	-0.111628	0.443111	0.352736	0.482226	0.319099	0.42073
p35j06ok	-0.921108	-0.754353	-1.11234	-0.43185	4.27486	-0.0894055	0.4506	0.33058	0.471932	0.30229	0.422409
Limnochordales_unclassified	-1.04995	-0.836831	-1.28655	-0.475085	4.31279	-0.090611	0.449	0.37832	0.518427	0.307096	0.422579
Atribacteria_unclassified	-0.991498	-0.762538	-1.30125	-0.48571	4.21638	-0.101987	0.446511	0.366782	0.496455	0.309923	0.422809
Parachlamydiaceae	0.706306	0.878799	0.520122	-0.469268	4.46927	-0.0934601	0.4526	0.329676	0.488972	0.290519	0.422964
Chromatiales_unclassified	-1.0204	-0.78857	-1.293	-0.463338	4.27414	-0.0972706	0.446711	0.369269	0.505748	0.312389	0.423483
PHOS-HE51	-0.917443	-0.690681	-1.17151	-0.540892	4.25506	-0.118232	0.443111	0.375524	0.502459	0.322534	0.424157
ST-12K33	-1.0051	-0.773016	-1.27729	-0.516695	4.25105	-0.102045	0.4446	0.347283	0.48151	0.316869	0.424381
GAL15_unclassified	-1.06209	-0.838842	-1.32065	-0.464182	4.33145	-0.0940705	0.4504	0.35249	0.487657	0.317427	0.425821
KI89A_clade_unclassified	-0.948244	-0.727049	-1.19213	-0.518467	4.17184	-0.107529	0.440912	0.361957	0.498968	0.30763	0.425904
Sporichthyaceae	-1.00691	-0.780387	-1.22772	-0.515654	4.24797	-0.102543	0.444	0.391179	0.523754	0.313031	0.427218
Promicromonosporaceae	-0.0903782	-0.331236	0.214166	0.527155	4.37033	0.106797	0.442511	0.318427	0.453884	0.312833	0.427616
Bacteroidetes_unclassified	0.158053	-0.161572	0.5059	0.45858	4.20972	0.0919723	0.452509	0.338747	0.469429	0.307487	0.427723
Sphingomonadaceae	8.82927	8.61038	8.90072	0.308217	2.81009	0.0887114	0.453309	0.0176722	0.0777634	0.264694	0.428586
Lineage_IIa_unclassified	-1.01222	-0.774092	-1.28281	-0.490335	4.26753	-0.0960846	0.446511	0.341777	0.476708	0.317118	0.428818
FFCH11085	-0.7606	-0.553772	-0.9828	-0.525912	4.36209	-0.1063	0.446711	0.3441	0.488718	0.317187	0.429382
BD2-11_terrestrial_group_unclassified	-1.01841	-0.787378	-1.26977	-0.508998	4.34956	-0.0988029	0.4452	0.395103	0.516097	0.323983	0.429614
Alicyclobacillaceae	2.44206	2.62938	2.29172	-0.486145	4.41373	-0.0970841	0.44851	0.520527	0.668014	0.28047	0.430226
Paenibacillaceae	5.27373	5.48362	5.12032	-0.386558	3.33666	-0.085847	0.44931	0.644581	0.76647	0.269548	0.430684
Rickettsiaceae	-0.196164	0.0613374	-0.508799	-0.55279	4.98046	-0.0932394	0.45131	0.313776	0.457032	0.307717	0.430872
Chloroflexi_unclassified	-0.90834	-0.690887	-1.11869	-0.491563	4.33996	-0.101762	0.44931	0.358977	0.498792	0.317565	0.43169
PL-11B10	-0.961738	-0.741572	-1.22107	-0.496608	4.27547	-0.107022	0.4484	0.370819	0.498665	0.324795	0.433339
vadinBE97	-0.545751	-0.771057	-0.303579	0.436596	4.24622	0.0878337	0.45151	0.355167	0.496525	0.316293	0.433484
Desulfobacteraceae	-0.991021	-0.772155	-1.25532	-0.503992	4.2068	-0.0980888	0.4418	0.381279	0.517914	0.325865	0.434753
Aminicenantes_unclassified	-1.00393	-0.801408	-1.2632	-0.460665	4.35342	-0.0950298	0.4498	0.366972	0.50167	0.326046	0.434859
Hydrogenophilaceae	-1.02985	-0.830264	-1.2714	-0.436754	4.26176	-0.0866555	0.4544	0.368503	0.509872	0.323661	0.435476
Vampirovibrionales_unclassified	-1.05471	-0.821962	-1.32283	-0.530884	4.313	-0.105422	0.444311	0.373196	0.501019	0.331877	0.436049
Cellulomonadaceae	3.73418	3.55794	3.84282	0.395186	3.48368	0.0918864	0.4454	0.0367011	0.109372	0.280441	0.436058
Chthonomonadaceae	-0.988431	-0.791028	-1.22182	-0.501683	4.28532	-0.0980312	0.4486	0.394417	0.519691	0.327054	0.436476
HOC36_unclassified	-1.02982	-0.796773	-1.30802	-0.534499	4.3382	-0.103403	0.44811	0.363476	0.501974	0.328917	0.43825
Tsukamurellaceae	-0.967446	-0.741913	-1.1916	-0.455864	4.38251	-0.0907188	0.4514	0.331956	0.47204	0.334376	0.440943
B12-WMSP1_unclassified	-1.05417	-0.846039	-1.32384	-0.483553	4.2856	-0.0998315	0.4478	0.377183	0.507179	0.335588	0.441882
Halieaceae	-1.02293	-0.789259	-1.28215	-0.534015	4.32672	-0.104911	0.4458	0.377615	0.50569	0.343519	0.443334
Alphaproteobacteria_Incertae_Sedis_unclassified	-0.731938	-0.558298	-0.924779	-0.365132	4.32645	-0.0759639	0.459708	0.371373	0.505302	0.334768	0.444342
Subgroup_11_unclassified	-0.965557	-0.754668	-1.2018	-0.406067	4.26637	-0.0822083	0.4608	0.394612	0.53318	0.330792	0.444599
DEV007	-1.01424	-0.816809	-1.24377	-0.428961	4.26109	-0.0858398	0.4526	0.353633	0.493946	0.3344	0.445187
Shewanellaceae	-0.274203	-0.0157553	-0.575185	-0.50651	4.83963	-0.0936504	0.4498	0.360382	0.506584	0.325422	0.446572
EMP-G18_unclassified	-1.00539	-0.761119	-1.28412	-0.54505	4.25057	-0.105271	0.442112	0.378878	0.505475	0.336975	0.446776
7B-8	-0.984075	-0.773511	-1.21649	-0.502201	4.26594	-0.0987154	0.443711	0.37735	0.504397	0.341042	0.447232
NS9_marine_group	-0.862195	-0.674196	-1.06363	-0.417577	4.17218	-0.0840622	0.4578	0.344752	0.488449	0.333611	0.447614
Granulosicoccaceae	-1.02428	-0.801709	-1.2674	-0.499392	4.23659	-0.102098	0.44891	0.389548	0.523864	0.338399	0.448002
PYR10d3_unclassified	-1.01904	-0.807122	-1.24528	-0.461094	4.29689	-0.0924841	0.45111	0.357564	0.487249	0.34474	0.449212
SM2D12	-0.698018	-0.46092	-0.951225	-0.497387	4.2595	-0.0931069	0.45231	0.409511	0.546167	0.333275	0.449793
Halomonadaceae	0.111039	0.283154	-0.0775602	-0.461128	4.55355	-0.083641	0.459908	0.360694	0.504974	0.329604	0.45051
Aeromonadaceae	1.67335	1.24922	2.06347	0.491589	4.59089	0.0958456	0.454109	0.300548	0.454578	0.307784	0.450851
0319-6A21	-0.695105	-0.505515	-0.909792	-0.465045	4.38511	-0.0931891	0.454309	0.378142	0.522572	0.333287	0.451845
Candidatus_Nomurabacteria_unclassified	-1.01088	-0.82698	-1.18815	-0.457536	4.24569	-0.0931301	0.4518	0.378344	0.519423	0.335818	0.453723
KD3-62_unclassified	-1.02932	-0.828339	-1.27579	-0.464104	4.31908	-0.0907508	0.453709	0.37409	0.511141	0.347754	0.454462
MSB-1E8	-0.794683	-0.591372	-1.01997	-0.453156	4.39466	-0.0908162	0.452509	0.411482	0.54897	0.340305	0.454794
Subgroup_5_unclassified	-0.779411	-0.613012	-0.982359	-0.482013	4.25526	-0.0912034	0.4514	0.366936	0.510968	0.340806	0.454805
BSV26	-0.952281	-0.766217	-1.18725	-0.439914	4.35314	-0.0871551	0.456109	0.386321	0.522525	0.347709	0.457531
Cyanobacteria_unclassified	0.565893	0.675186	0.450035	-0.481219	4.81437	-0.0903234	0.4574	0.34373	0.487833	0.328919	0.457567
Xiphinematobacteraceae	-0.786092	-0.57013	-1.05081	-0.465009	4.22673	-0.0960536	0.4494	0.380765	0.517935	0.34732	0.457735
Crenotrichaceae	-0.987548	-0.795318	-1.21544	-0.492597	4.17292	-0.0994715	0.44831	0.396717	0.532688	0.342698	0.458309
KD3-10	-0.977271	-0.775472	-1.19202	-0.48393	4.22125	-0.10149	0.4462	0.377757	0.509129	0.353694	0.461273
Vulgatibacteraceae	-0.866033	-0.669887	-1.08118	-0.377053	4.15321	-0.0738347	0.455709	0.373784	0.503562	0.351475	0.462205
Chromatiaceae	1.18385	0.756445	1.60506	0.567039	4.92834	0.0999652	0.4498	0.401779	0.553914	0.327268	0.465359
Pla1_lineage_unclassified	-0.982157	-0.765296	-1.19573	-0.359284	4.19526	-0.0753626	0.459708	0.393095	0.538338	0.351472	0.46696
Xanthobacteraceae	1.75607	1.84099	1.69102	-0.566649	4.52947	-0.102423	0.453309	0.504601	0.648526	0.328798	0.469078
DUNssu044	-0.944949	-0.749013	-1.17688	-0.390427	4.24522	-0.0777703	0.457908	0.376536	0.518634	0.35332	0.469488
Piscirickettsiaceae	-0.893826	-0.693271	-1.10626	-0.406906	4.29295	-0.0815145	0.459	0.416677	0.553028	0.350271	0.472204
Thermomonosporaceae	0.0510284	0.244002	-0.12488	-0.530368	4.58133	-0.0981273	0.45131	0.340514	0.488261	0.355316	0.47237
Rhodocyclaceae	0.297274	0.0559362	0.556241	0.453818	4.18032	0.0945816	0.45091	0.388621	0.535674	0.350954	0.473402
WN-HWB-116_unclassified	-0.997826	-0.797807	-1.21764	-0.465769	4.31771	-0.0943938	0.45	0.386341	0.521722	0.364026	0.473672
OM190_unclassified	-0.867715	-0.702987	-1.04141	-0.365747	4.23421	-0.0717475	0.4628	0.434455	0.568387	0.360251	0.476778
Armatimonadales_unclassified	0.6029	0.782778	0.456231	-0.486611	4.5576	-0.0900227	0.453909	0.428974	0.574144	0.349724	0.477755
AKYH767	-0.985119	-0.778647	-1.19295	-0.466716	4.26299	-0.0942484	0.4498	0.394894	0.526949	0.373675	0.479435
Bartonellaceae	1.23506	1.39944	1.07497	-0.667554	6.48087	-0.0954097	0.4572	0.279701	0.440645	0.340569	0.481252
TSCOR001-H18_unclassified	-0.885869	-0.71084	-1.08465	-0.392268	4.27919	-0.0808222	0.458508	0.414412	0.543009	0.374178	0.481415
Haloplasmataceae	-0.831771	-0.636624	-1.05622	-0.387607	4.41236	-0.0714318	0.46	0.385244	0.522528	0.364957	0.481519
Streptosporangiaceae	0.480972	0.674684	0.276354	-0.496965	4.63902	-0.0939794	0.452	0.393604	0.535102	0.359223	0.483001
Archangiaceae	-0.587797	-0.426652	-0.762681	-0.426256	4.50354	-0.0841285	0.457109	0.364879	0.5072	0.361501	0.484046
Geobacteraceae	-0.559258	-0.393796	-0.742539	-0.422827	4.4259	-0.0798143	0.457708	0.384853	0.520303	0.364719	0.484084
M2PB4-65_termite_group	-0.9572	-0.778197	-1.17041	-0.350872	4.3418	-0.0690627	0.464107	0.400566	0.535869	0.373319	0.484681
Prolixibacteraceae	-1.02135	-0.842926	-1.23804	-0.380211	4.32508	-0.0796502	0.4616	0.409349	0.550784	0.372095	0.48741
Oceanospirillales_unclassified	-1.01842	-0.826808	-1.2354	-0.423946	4.25651	-0.084202	0.45151	0.408769	0.546914	0.372177	0.48888
Pseudonocardiaceae	5.24451	5.26243	5.22831	0.274542	3.11333	0.0682035	0.458308	0.110358	0.255917	0.332626	0.492001
TM146	0.514466	0.190586	0.857421	0.436073	4.36716	0.0835705	0.4572	0.37998	0.529525	0.363738	0.492653
Opitutaceae	-0.547378	-0.366802	-0.775205	-0.43639	4.19154	-0.0858052	0.455709	0.42728	0.563896	0.3838	0.495297
Synergistaceae	-0.402411	-0.549412	-0.208516	0.409171	4.18725	0.0842212	0.4574	0.414946	0.550099	0.382741	0.495657
vadinHA49_unclassified	-0.938631	-0.747045	-1.14789	-0.432527	4.30557	-0.0843879	0.4546	0.419344	0.546299	0.391114	0.498618
Mollicutes_unclassified	-0.985921	-0.799731	-1.19911	-0.335843	4.31903	-0.0675215	0.4604	0.448041	0.579102	0.386512	0.502119
Euzebyaceae	-0.684567	-0.508247	-0.878129	-0.439939	4.19364	-0.0897198	0.4532	0.402494	0.557015	0.382438	0.505176
Nocardiaceae	5.44314	5.4317	5.45473	0.308151	3.11274	0.0800032	0.4528	0.0615483	0.170743	0.348428	0.508166
Gaiellaceae	3.09279	3.36407	2.88618	-0.37268	4.2421	-0.0764728	0.4588	0.669829	0.786477	0.358466	0.508807
Salinisphaeraceae	-0.920756	-0.755663	-1.11815	-0.390198	4.36819	-0.0771412	0.460108	0.417421	0.551857	0.39968	0.509185
Marinilabiaceae	-0.933015	-0.786612	-1.0983	-0.394168	4.32494	-0.0766525	0.457309	0.412945	0.551229	0.395559	0.50983
JTB255_marine_benthic_group	-0.919017	-0.733836	-1.13316	-0.414228	4.37036	-0.07794	0.459508	0.38932	0.53377	0.400763	0.514214
Ktedonobacteraceae	-0.970096	-0.781112	-1.1791	-0.405741	4.34179	-0.0759643	0.4592	0.44482	0.577578	0.403925	0.514622
Methylococcaceae	-0.703804	-0.556871	-0.85695	-0.405678	4.41813	-0.0777648	0.458	0.395606	0.537823	0.399998	0.51587
SD04E11	-0.713445	-0.528087	-0.918252	-0.413449	4.52474	-0.0819445	0.460108	0.429839	0.564774	0.404916	0.517813
SAR324_clade	-0.682336	-0.549284	-0.842784	-0.380976	4.42005	-0.0747283	0.4638	0.420877	0.557953	0.407412	0.520505
Gallionellaceae	-1.02033	-0.850212	-1.22284	-0.317494	4.27343	-0.0638122	0.467706	0.422483	0.558515	0.408714	0.520573
SR1_	-0.441831	-0.280187	-0.619957	-0.336546	4.28056	-0.0711995	0.463	0.437941	0.586415	0.404154	0.522549
Bacteroidetes_VC2.1_Bac22_unclassified	-0.972098	-0.825049	-1.16511	-0.304433	4.29388	-0.0626891	0.4668	0.41787	0.560695	0.401995	0.52316
Subgroup_6_unclassified	2.37492	2.14266	2.6391	0.362599	4.05342	0.0721459	0.459508	0.351917	0.503065	0.385586	0.525143
A0839	-0.838672	-0.695405	-1.02134	-0.293466	4.22053	-0.0638601	0.468906	0.423468	0.563023	0.410526	0.525593
Parviterribacteraceae	-0.617459	-0.476347	-0.76105	-0.36172	4.25238	-0.0744496	0.461508	0.446412	0.586613	0.413493	0.526561
NS72	-1.00764	-0.855365	-1.17009	-0.351841	4.22697	-0.0761226	0.459108	0.454077	0.590803	0.41141	0.528198
Sva0996_marine_group	0.039435	0.166167	-0.0663024	-0.44318	4.41021	-0.0852537	0.4572	0.458581	0.597108	0.403669	0.529547
p-2534-18B5_gut_group	-0.672256	-0.818163	-0.495439	0.394515	4.27138	0.0820334	0.454909	0.460742	0.599967	0.405748	0.53058
JG37-AG-4_unclassified	-0.93517	-0.774565	-1.11925	-0.351039	4.30289	-0.0724394	0.46	0.433992	0.573847	0.422034	0.531385
Beijerinckiaceae	0.8004	0.869696	0.732176	-0.402311	4.56608	-0.0756669	0.463507	0.499169	0.635823	0.410322	0.537989
Acidothermaceae	-0.030048	0.0610047	-0.125351	-0.341528	4.44554	-0.0674954	0.466	0.407831	0.555116	0.422062	0.53864
M55-D21_unclassified	-0.937279	-0.790284	-1.11071	-0.309235	4.42662	-0.0638783	0.468506	0.432551	0.580167	0.42467	0.538903
Subgroup_7_unclassified	-0.581133	-0.433818	-0.749252	-0.40426	4.25166	-0.0801954	0.4578	0.430415	0.563555	0.427719	0.539512
Cryptosporangiaceae	-0.835327	-0.726219	-0.959802	-0.251503	4.28549	-0.0503963	0.473	0.435581	0.572667	0.423036	0.54023
Nitrospiraceae	-0.358742	-0.54066	-0.145322	0.3957	4.26308	0.0785374	0.461508	0.409053	0.553042	0.428393	0.54179
UCT_N117_unclassified	-0.939406	-0.794469	-1.14428	-0.306785	4.27492	-0.059604	0.4676	0.432088	0.576796	0.424639	0.543651
Roseiflexaceae	-0.129502	-0.331655	0.113725	0.360462	4.31384	0.0723026	0.461108	0.448277	0.588774	0.427035	0.544414
Blfdi19	-0.858761	-0.722178	-1.00987	-0.320667	4.33496	-0.0657148	0.466507	0.436608	0.56554	0.434984	0.544914
Herpetosiphonaceae	-0.661272	-0.541624	-0.787285	-0.300304	4.18906	-0.0618162	0.469306	0.449025	0.584412	0.43657	0.546045
Longimicrobiaceae	0.428862	0.585897	0.272938	-0.311511	4.51705	-0.0582397	0.467906	0.449003	0.59672	0.42499	0.547227
P-102	-0.706851	-0.560074	-0.863729	-0.34678	4.32041	-0.0673011	0.463307	0.443587	0.582508	0.432441	0.54738
T2WK15B57_unclassified	-0.929457	-0.793952	-1.10476	-0.280463	4.21534	-0.0536599	0.469106	0.466965	0.608745	0.42908	0.547457
Proteobacteria_unclassified	-0.124587	-0.322849	0.0704875	0.278401	4.34098	0.0605381	0.4686	0.433571	0.572431	0.425907	0.548296
Gemmatimonadaceae	1.9863	1.59931	2.29877	0.340585	4.46978	0.0656888	0.466907	0.34629	0.503812	0.410942	0.548437
SJA-15_unclassified	-0.782299	-0.64726	-0.93638	-0.291549	4.28793	-0.0610684	0.4676	0.446763	0.589764	0.432268	0.549938
S085_unclassified	-0.464295	-0.385408	-0.552009	-0.334983	4.40856	-0.0656929	0.466507	0.428172	0.568093	0.440933	0.55183
RsaHf231_unclassified	-0.923372	-0.793051	-1.05607	-0.216555	4.31534	-0.0419076	0.4748	0.435907	0.578986	0.438276	0.55339
Patulibacteraceae	1.48378	1.1556	1.72435	0.286412	4.10404	0.0609333	0.467906	0.327678	0.478239	0.416666	0.554877
Coxiellaceae	0.327319	0.467851	0.157933	-0.33587	4.65658	-0.0635529	0.469	0.462054	0.604353	0.426543	0.556246
S0134_terrestrial_group_unclassified	-0.132617	-0.0282097	-0.239877	-0.352642	4.48619	-0.0665744	0.466507	0.437352	0.580622	0.436142	0.55876
JG30-KF-AS9_unclassified	-0.809845	-0.756105	-0.860135	-0.133019	4.22572	-0.0275536	0.484703	0.458506	0.596152	0.440849	0.559436
Rubrobacteriaceae	0.627409	0.710651	0.549095	-0.31468	4.39464	-0.0620173	0.4676	0.481183	0.625271	0.433221	0.559531
Lentimicrobiaceae	-0.871921	-0.73732	-1.00988	-0.221677	4.23658	-0.04272	0.4762	0.463038	0.596156	0.455988	0.566708
Parcubacteria_unclassified	-0.556158	-0.442065	-0.685913	-0.3295	4.27182	-0.0658105	0.464507	0.485614	0.625633	0.447152	0.567061
AKAU3644	-0.896485	-0.755161	-1.05304	-0.247236	4.34207	-0.0526328	0.4706	0.472526	0.615876	0.444153	0.567098
OPB56	-0.664204	-0.519226	-0.8123	-0.285588	4.36107	-0.0535535	0.4696	0.463175	0.590315	0.466433	0.571859
Bacillales_unclassified	2.08851	2.1581	2.03327	-0.342572	4.27926	-0.0709318	0.464107	0.509622	0.651461	0.437987	0.572029
Myxococcaceae	-0.733233	-0.62421	-0.847632	-0.204815	4.24325	-0.0418012	0.478704	0.434013	0.581419	0.454354	0.572092
Ardenticatenales_unclassified	-0.0468275	-0.224659	0.1506	0.331447	4.35179	0.0673871	0.465107	0.45975	0.602001	0.446979	0.572547
Roseiarcaceae	-0.921567	-0.837802	-1.0268	-0.305413	4.28561	-0.0615632	0.4654	0.457083	0.598621	0.452087	0.573847
WS6_unclassified	-0.936839	-0.790415	-1.09367	-0.311413	4.393	-0.0584065	0.4696	0.490017	0.627302	0.45784	0.574052
P3OB-42	-0.0303537	0.0427806	-0.103514	-0.292515	4.62125	-0.0548748	0.475305	0.448538	0.591535	0.45071	0.57539
Jonesiaceae	-0.884035	-0.754675	-1.01428	-0.259121	4.2978	-0.0551652	0.4724	0.47976	0.615691	0.465077	0.576835
Desulfurellaceae	-0.219878	-0.118216	-0.345299	-0.395118	4.55099	-0.0765821	0.461708	0.456925	0.595298	0.460082	0.57692
Sandaracinaceae	0.00383071	0.101186	-0.107507	-0.330088	4.50156	-0.0625912	0.467906	0.510249	0.647281	0.457964	0.578489
Caldicoprobacteraceae	0.328937	0.106026	0.540443	0.350241	4.43711	0.0673676	0.4676	0.47925	0.617341	0.460536	0.581746
JG30-KF-CM66_unclassified	-0.495797	-0.42261	-0.570885	-0.206857	4.25457	-0.0414169	0.4782	0.496478	0.628757	0.467985	0.58175
Hyphomonadaceae	-0.538721	-0.433863	-0.641892	-0.247916	4.42263	-0.046182	0.4746	0.489585	0.62779	0.46432	0.582038
Bacilli_unclassified	0.780208	0.91631	0.631686	-0.264741	4.15093	-0.0569482	0.468506	0.502881	0.648725	0.45591	0.584226
Rhodospirillaceae	2.6664	2.36233	2.84304	0.273728	3.79843	0.0554694	0.4688	0.137177	0.269304	0.443581	0.584483
Cytophagales_unclassified	-0.571009	-0.438723	-0.715115	-0.319365	4.28343	-0.0665808	0.466	0.494388	0.634473	0.464674	0.584913
Verrucomicrobia_unclassified	-0.730275	-0.653324	-0.823407	-0.196469	4.22346	-0.0406633	0.4806	0.516339	0.651729	0.472382	0.587359
Desulfobulbaceae	-0.813968	-0.717676	-0.929875	-0.216573	4.28415	-0.0423262	0.4772	0.487391	0.617735	0.475765	0.592032
alphaI_cluster	-0.694019	-0.641437	-0.739949	-0.135023	4.22732	-0.029083	0.4838	0.485093	0.622059	0.483861	0.598261
Brucellaceae	-0.555738	-0.656711	-0.441761	0.245568	4.25267	0.0508093	0.4752	0.466443	0.601512	0.488517	0.602226
MB-A2-108_unclassified	0.658853	0.747506	0.57877	-0.296552	4.39191	-0.0588728	0.471306	0.51044	0.650482	0.482516	0.605657
ML635J-21_unclassified	-0.266219	-0.21925	-0.319911	-0.187852	4.35748	-0.0363657	0.480104	0.493315	0.628312	0.490945	0.607562
FFCH7168	-0.434914	-0.550483	-0.287791	0.290771	4.31028	0.0569169	0.467107	0.535744	0.665351	0.487727	0.60771
Thermoleophilia_unclassified	-0.807593	-0.746265	-0.892475	-0.16609	4.17486	-0.0315648	0.482	0.480773	0.617725	0.498246	0.608456
Idiomarinaceae	-0.834855	-0.766124	-0.912041	-0.109707	4.29191	-0.0214205	0.489502	0.546477	0.679311	0.4926	0.611186
Tepidisphaeraceae	0.159486	0.0010366	0.327531	0.292959	4.10425	0.0573534	0.470306	0.481079	0.620835	0.497724	0.614386
Sporolactobacillaceae	-0.505109	-0.4073	-0.613789	-0.244604	4.44982	-0.0468174	0.4776	0.489412	0.625597	0.502061	0.615341
WCHB1-32_unclassified	-0.641724	-0.713884	-0.569284	0.222103	4.3297	0.0428399	0.479504	0.481299	0.616052	0.510118	0.615714
BRC1_unclassified	-0.78159	-0.733765	-0.828473	-0.0608139	4.34743	-0.0130657	0.494101	0.522931	0.653837	0.500816	0.61683
AKYG1722_unclassified	-0.431842	-0.40977	-0.460491	-0.0831595	4.31399	-0.0201699	0.4886	0.478591	0.612589	0.499435	0.616958
Gracilibacteria_unclassified	-0.31259	-0.253104	-0.373825	-0.173074	4.30071	-0.0345104	0.4824	0.498179	0.635414	0.49943	0.618443
YNPFFP1	-0.567905	-0.522683	-0.629945	-0.10954	4.42199	-0.0216519	0.486903	0.473253	0.617864	0.495368	0.618682
Clostridia_unclassified	-0.369568	-0.284026	-0.460818	-0.244509	4.36626	-0.0492123	0.4718	0.509062	0.64169	0.507459	0.620966
Micrococcales_Incertae_Sedis	-0.794439	-0.74241	-0.852981	-0.172516	4.21514	-0.0389572	0.4792	0.49839	0.637036	0.50827	0.621802
DA101_soil_group	-0.272675	-0.154042	-0.400534	-0.307129	4.2857	-0.0632968	0.466507	0.525374	0.659804	0.511592	0.622217
Ruaniaceae	-0.721862	-0.752115	-0.691456	-0.054953	4.25749	-0.0105253	0.4948	0.507235	0.639655	0.511391	0.62367
HTA4_unclassified	-0.806632	-0.711665	-0.914187	-0.208206	4.33677	-0.043217	0.477105	0.494939	0.637167	0.507072	0.624349
Sphingobacteriales_unclassified	-0.522394	-0.605473	-0.419496	0.195432	4.29091	0.0381785	0.478904	0.53364	0.663615	0.513374	0.624949
Rhodothermaceae	0.112032	0.193854	0.0271167	-0.229998	4.09224	-0.0497798	0.472505	0.525888	0.66341	0.510336	0.626622
MBA03_unclassified	-0.866759	-0.792125	-0.965264	-0.167198	4.2973	-0.0309008	0.4818	0.527601	0.659901	0.514578	0.627432
Opitutae_vadinHA64_unclassified	-0.793656	-0.74638	-0.849315	-0.105651	4.17726	-0.0224183	0.488302	0.516011	0.651696	0.515333	0.632134
Gitt-GS-136_unclassified	0.238308	0.149505	0.346026	0.187168	3.96915	0.0397762	0.477305	0.525629	0.659715	0.519212	0.633213
Comamonadaceae	5.78715	5.7904	5.78343	0.134363	2.07863	0.0483067	0.4732	0.0572822	0.163328	0.491825	0.633307
Bradymonadaceae	-0.797269	-0.774092	-0.827943	0.000486649	4.2077	0.00029159	0.5	0.516675	0.653631	0.519425	0.634437
Clostridiaceae_2	-0.524353	-0.451902	-0.605265	-0.144665	4.33185	-0.0290697	0.485903	0.522892	0.661393	0.518712	0.635543
Methylophilaceae	0.0992703	0.145961	0.0530975	-0.179333	4.46602	-0.0356069	0.4822	0.506132	0.637689	0.524011	0.636551
Moritellaceae	-0.723858	-0.744093	-0.691239	0.151168	4.48559	0.0290671	0.486	0.51332	0.649214	0.522129	0.638927
Frankiaceae	0.792236	0.802056	0.778217	-0.301401	4.52988	-0.0613556	0.470906	0.521718	0.658232	0.519837	0.640772
C0119_unclassified	-0.438723	-0.528641	-0.331105	0.237981	4.38494	0.0476005	0.4752	0.523072	0.656464	0.533646	0.643376
Gsoil-1167	0.148538	0.00521324	0.304156	0.199967	4.19218	0.0407624	0.479904	0.511839	0.64902	0.534041	0.643773
Glycomycetaceae	-0.761155	-0.725121	-0.80772	0.0816931	4.48694	0.0175448	0.4922	0.522924	0.665526	0.530872	0.645164
env.OPS_17	-0.623019	-0.59652	-0.654185	-0.117904	4.29172	-0.0246466	0.4884	0.528569	0.665841	0.533707	0.64749
Bacteroidales_BS11_gut_group	-0.846882	-0.802106	-0.900136	-0.0182929	4.27511	-0.00423087	0.4975	0.519621	0.658082	0.549238	0.65875
Demequinaceae	0.485441	0.31267	0.676843	0.220913	4.3228	0.0444574	0.4762	0.514581	0.654823	0.543893	0.661208
Deltaproteobacteria_unclassified	-0.668423	-0.663348	-0.674162	-0.0246708	4.43357	-0.00505765	0.4972	0.536094	0.671316	0.550339	0.661394
Cyclobacteriaceae	-0.157534	-0.238491	-0.0698671	0.118527	4.2325	0.0241688	0.4858	0.55295	0.686869	0.555166	0.667106
Solirubrobacterales_unclassified	-0.0876464	-0.0814686	-0.0940484	-0.020046	4.33906	-0.00268476	0.4979	0.510985	0.653822	0.55726	0.668108
Alteromonadaceae	0.196735	0.24748	0.1373	-0.156506	5.06755	-0.02908	0.486903	0.58579	0.716198	0.557364	0.670242
DA111	-0.240203	-0.205461	-0.269649	-0.0865546	4.49158	-0.0156647	0.4926	0.523721	0.662672	0.558013	0.670856
Anaerolineaceae	-0.458271	-0.444717	-0.471886	-0.0356857	4.17295	-0.00727095	0.495901	0.553093	0.686699	0.559635	0.672544
Acidimicrobiales_Incertae_Sedis	0.184196	0.0507521	0.322969	0.186615	4.26952	0.0385034	0.4806	0.544933	0.680356	0.561786	0.673316
ABS-19	-0.312892	-0.398932	-0.208377	0.130643	4.28864	0.025609	0.484903	0.561297	0.693393	0.562639	0.67375
SC-I-84_unclassified	0.523492	0.367127	0.684864	0.168253	4.40049	0.0330096	0.483103	0.557962	0.687634	0.570078	0.678569
Chthoniobacteraceae	-0.00432455	-0.0418344	0.0441093	0.03225	4.12905	0.005467	0.4972	0.531132	0.666351	0.570983	0.680723
Nitrosomonadaceae	0.266069	0.0751641	0.445213	0.151111	4.25017	0.032247	0.486503	0.553035	0.690044	0.569213	0.684644
Streptomycetaceae	3.99049	4.19399	3.8505	-0.202037	3.84734	-0.0460825	0.474105	0.647636	0.771836	0.553436	0.684746
Blastocatellaceae_	2.09118	1.96247	2.22137	0.1933	3.78216	0.0429963	0.477904	0.447276	0.593511	0.56971	0.688477
Haliangiaceae	0.230313	0.0423997	0.444962	0.123724	4.34882	0.0261375	0.487	0.533938	0.668779	0.582643	0.69274
AKIW781	0.410246	0.290377	0.527706	0.122809	4.69691	0.0240464	0.488502	0.589633	0.715621	0.58266	0.693941
Kineosporiaceae	3.8891	4.03148	3.81119	-0.180941	3.50953	-0.0420425	0.4782	0.535158	0.681162	0.569496	0.699105
MNG7	-0.351321	-0.34234	-0.362014	-0.089586	4.51423	-0.0153668	0.4918	0.599131	0.727482	0.595189	0.699674
Bdellovibrionaceae	0.253928	0.220061	0.297036	-0.123589	4.3757	-0.0237982	0.488302	0.563477	0.69449	0.596344	0.701062
Legionellaceae	0.21469	0.0541738	0.389102	0.168188	4.57319	0.030203	0.4852	0.574232	0.702685	0.596411	0.703275
Rhizobiales_Incertae_Sedis	0.150555	0.0599179	0.257619	0.0810352	4.52617	0.0143152	0.4932	0.574043	0.708068	0.596177	0.705319
Myxococcales_unclassified	0.068654	-0.0281834	0.181021	0.0908155	4.55127	0.0190274	0.489	0.572641	0.698142	0.601952	0.707227
Verrucomicrobiaceae	0.567741	0.47758	0.676507	0.0581721	4.16553	0.0120855	0.4934	0.528322	0.668657	0.604298	0.708319
JG34-KF-361	-0.348018	-0.343902	-0.351652	-0.0812345	4.45507	-0.0151456	0.490702	0.557787	0.69	0.612816	0.714579
0319-6M6	0.216129	0.198823	0.230671	-0.0944041	4.43417	-0.0178673	0.4906	0.609489	0.731587	0.629326	0.730112
Oligoflexaceae	0.286036	0.1929	0.38466	0.0376056	4.49341	0.00699188	0.4966	0.601444	0.724855	0.628828	0.734166
Dermabacteraceae	6.86361	6.75704	6.93778	0.0934594	2.48471	0.0327414	0.4836	0.132758	0.299229	0.613733	0.737486
Iamiaceae	2.98589	2.64437	3.14613	0.182327	4.1115	0.0377796	0.478904	0.258287	0.412333	0.633384	0.738432
Gaiellales_unclassified	2.96711	3.08465	2.89361	-0.200752	4.36568	-0.034458	0.479504	0.646336	0.768575	0.644785	0.7493
Dermacoccaceae	3.36375	3.31837	3.39593	0.195267	4.53242	0.0355126	0.4828	0.396495	0.559397	0.663962	0.769217
Planctomycetaceae	2.92242	2.93193	2.91636	-0.0805977	3.14227	-0.0207779	0.490502	0.460762	0.612183	0.674	0.774293
Intrasporangiaceae	7.65731	7.65668	7.65873	0.0812092	2.43343	0.0284789	0.4848	0.136884	0.30626	0.692934	0.796096
Solibacteraceae_	1.65262	1.48857	1.8272	-0.0851733	4.86062	-0.0156111	0.4918	0.63222	0.757308	0.723682	0.811483
Family_XII	4.71095	4.83083	4.63598	0.0744308	3.55557	0.0167614	0.4902	0.157132	0.320241	0.768497	0.8496
Cytophagaceae	6.78867	6.82993	6.76395	-0.0433217	2.77734	-0.0118969	0.492701	0.212617	0.394744	0.816627	0.883577
Enterobacteriaceae	6.94045	7.08307	6.83304	-0.0302116	3.18416	-0.00837599	0.4958	0.0756695	0.209133	0.837737	0.898513
Deinococcaceae	4.90314	4.98644	4.82676	-0.00942892	3.26643	-0.00186117	0.4988	0.272624	0.450996	0.851018	0.906165
Pseudomonadaceae	6.76187	6.7953	6.7334	0.0107738	2.14177	0.00419731	0.4978	0.217498	0.404469	0.878107	0.923571

## Sheet: ST7 farmershome_pigsty_order
	rab.all	rab.win.Farmers.Home	rab.win.Pig.stable	diff.btw	diff.win	effect	overlap	we.ep	we.eBH	wi.ep	wi.eBH
Clostridiales	15.1281	14.1874	16.0392	1.84457	1.15534	1.48559	0.059788	8.9455e-28	2.02916e-25	1.16733e-22	2.78726e-20
Pasteurellales	3.72558	5.11508	1.14132	-4.156	3.13753	-1.24243	0.0752	4.49059e-18	1.59718e-16	5.99336e-21	5.20791e-19
Rhodobacterales	5.94262	8.14529	3.99793	-4.21964	3.18256	-1.24404	0.0816	1.35144e-19	4.95516e-18	1.58268e-20	1.2298e-18
Frankiales	3.45004	5.66065	0.490629	-5.02987	3.55362	-1.3119	0.087	5.19814e-19	2.23593e-17	9.01903e-20	5.09626e-18
Rhodospirillales	3.76587	5.46813	1.27682	-3.94565	3.17264	-1.13381	0.106379	6.64417e-16	1.40958e-14	3.42105e-18	1.32781e-16
Solirubrobacterales	2.56569	4.4371	0.127657	-4.21661	3.61561	-1.06502	0.1012	2.83837e-14	3.78008e-13	9.26423e-18	2.95945e-16
Deinococcales	3.78113	5.11901	1.62262	-3.43513	3.26125	-0.948188	0.1294	3.49894e-13	5.31898e-12	2.72779e-16	6.63165e-15
Acidimicrobiales	2.58783	4.65896	0.369482	-4.18087	3.77479	-1.00886	0.127175	8.5852e-14	1.18204e-12	1.54566e-15	2.68283e-14
Erysipelotrichales	12.0726	11.1986	13.0484	1.83962	1.7018	0.988153	0.138972	1.03735e-17	3.83189e-16	1.3242e-15	2.83061e-14
Campylobacterales	2.91716	4.16051	1.10398	-2.93879	3.02553	-0.885543	0.1298	4.42328e-13	6.2836e-12	3.68015e-15	6.54855e-14
Cytophagales	5.48902	6.49892	2.58263	-3.79143	3.83544	-0.863044	0.147	1.50201e-12	1.75496e-11	4.49954e-15	8.6168e-14
Propionibacteriales	6.02961	7.1791	4.51845	-2.63016	2.7853	-0.857836	0.14937	3.14062e-12	4.03009e-11	6.7878e-15	1.26464e-13
Kineosporiales	1.91922	3.50345	-0.0609974	-3.46406	3.45096	-0.92693	0.121576	2.51582e-08	1.84068e-07	2.5172e-14	3.72699e-13
Gaiellales	1.90946	3.50514	-0.0438908	-3.63412	3.80593	-0.890448	0.14	3.0844e-10	3.05811e-09	1.71016e-13	2.19793e-12
Aeromonadales	3.33597	4.36265	1.73645	-2.62941	3.12952	-0.758892	0.166	4.66937e-10	4.78619e-09	4.58318e-13	6.30981e-12
Micrococcales	9.88743	10.639	8.64838	-1.94872	2.08861	-0.863969	0.181	3.73298e-14	7.23776e-13	1.39294e-12	1.87777e-11
Pseudonocardiales	3.69202	4.93478	1.35095	-3.5691	3.89296	-0.829907	0.1746	2.71487e-10	2.71567e-09	2.16919e-12	2.68372e-11
Rhizobiales	6.234	7.11761	4.71754	-2.3233	2.50423	-0.800666	0.1854	1.78866e-10	1.91969e-09	2.94025e-12	3.76795e-11
Neisseriales	4.18978	5.04168	2.96172	-2.15531	2.53756	-0.750665	0.1686	4.75427e-10	4.85842e-09	5.15938e-12	5.93605e-11
JG30-KF-CM45	3.48799	4.4713	1.50485	-2.9057	3.47603	-0.719175	0.192	3.36313e-09	3.06243e-08	3.19814e-11	3.53252e-10
Sphingomonadales	7.91878	8.69237	6.06672	-2.6433	3.14231	-0.747939	0.20036	8.63552e-11	9.97708e-10	3.29721e-11	3.78929e-10
SubsectionIII	1.27254	2.81999	-0.303357	-3.10793	3.6925	-0.763529	0.170166	4.83236e-09	4.48899e-08	7.38414e-11	7.50776e-10
Flavobacteriales	6.74091	7.34992	5.74231	-1.69205	2.37857	-0.599031	0.212	2.14239e-08	1.92341e-07	1.38497e-10	1.47941e-09
Bacteroidales	7.84986	8.54881	6.80855	-1.6438	2.22258	-0.672841	0.217357	6.78085e-09	6.06472e-08	8.11726e-10	8.19083e-09
Oceanospirillales	1.70594	3.21671	0.434146	-2.81272	3.92484	-0.639609	0.2164	2.38898e-07	1.68795e-06	2.91623e-09	2.55114e-08
Burkholderiales	6.85099	7.48361	5.74148	-1.67634	2.29652	-0.635109	0.2322	2.65964e-05	8.02606e-05	3.46365e-09	3.2846e-08
Enterobacteriales	5.72375	6.52226	5.05967	-1.57344	2.63857	-0.518155	0.240352	3.13736e-08	2.77799e-07	1.44437e-08	1.24173e-07
Pseudomonadales	9.19567	9.8233	8.33814	-1.52441	2.20831	-0.610754	0.2488	2.74478e-08	2.52808e-07	1.69712e-08	1.45358e-07
Sphingobacteriales	6.28953	6.96791	5.04467	-1.97001	2.96959	-0.565408	0.2432	2.53135e-07	2.00746e-06	2.18194e-08	1.83395e-07
Caulobacterales	4.25692	5.05926	2.98723	-2.08751	3.48085	-0.525283	0.2504	5.51256e-07	4.12431e-06	8.6329e-08	6.65551e-07
Firmicutes_unclassified	3.76121	2.9782	4.64307	1.5201	2.73092	0.480342	0.273345	5.78181e-05	0.000286444	1.20171e-06	7.5912e-06
WCHB1-41_unclassified	3.95173	3.35303	4.94631	1.59771	2.774	0.480212	0.2764	0.000145661	0.000619965	1.32707e-06	8.63039e-06
Myxococcales	1.66155	2.7809	0.562372	-2.05122	3.78318	-0.479501	0.262747	0.000135495	0.000522969	1.4683e-06	9.01104e-06
Subgroup_6_unclassified	1.05334	2.39011	-0.0565812	-2.326	4.04278	-0.501627	0.2572	5.08712e-05	0.000232339	2.71466e-06	1.2766e-05
SubsectionII	0.647567	1.73445	-0.341946	-2.0778	3.97041	-0.452764	0.276945	0.000415535	0.00135756	1.59024e-05	7.40833e-05
Lactobacillales	12.4857	12.1864	13.0107	0.851117	1.71268	0.444247	0.310738	7.72298e-05	0.000431763	2.17677e-05	0.000119016
Spirochaetales	3.81469	4.40122	2.68449	-1.58389	3.36641	-0.403881	0.305	0.000110327	0.000494327	2.67013e-05	0.000139415
Desulfovibrionales	2.3701	3.08651	1.41088	-1.63719	3.39664	-0.403715	0.288742	0.00156991	0.00384216	3.52929e-05	0.00014849
KD4-96_unclassified	0.810712	1.95163	-0.209411	-2.05812	3.97163	-0.457077	0.282	0.000396657	0.00125865	4.1783e-05	0.00015352
Blastocatellales	0.916903	1.88272	-0.111718	-1.92461	3.83677	-0.437714	0.285743	0.000892179	0.00248867	4.54557e-05	0.000173137
Gemmatimonadales	0.938789	2.02384	-0.037612	-1.95697	4.10255	-0.416328	0.2932	0.000646734	0.00215999	5.05346e-05	0.000197705
Streptomycetales	2.95329	3.52796	1.92742	-1.51034	3.66714	-0.356133	0.321936	0.000920109	0.00302346	0.00023408	0.000877161
Micromonosporales	1.37998	2.24192	0.504737	-1.61504	3.75897	-0.366717	0.314137	0.00236151	0.0059159	0.000365502	0.00108945
Cellvibrionales	1.27211	2.21416	0.243426	-1.80138	4.18843	-0.382401	0.315337	0.00308392	0.00738308	0.000459338	0.00125472
Chromatiales	0.434981	1.35902	-0.389123	-1.80631	4.14248	-0.371934	0.3172	0.00489132	0.0100619	0.000834019	0.00187809
Saccharibacteria_unclassified	5.22566	4.91908	5.77906	0.850111	2.2445	0.308957	0.339532	0.00810664	0.0196299	0.000704644	0.00239619
Solibacterales	0.588235	1.52255	-0.231159	-1.67886	4.17425	-0.341447	0.3278	0.00847576	0.0178128	0.0010954	0.00284156
Chlamydiales	2.02407	1.63641	3.07834	2.05423	4.89418	0.370878	0.3442	0.00287536	0.00730629	0.00122655	0.0034929
Alteromonadales	0.434682	1.30541	-0.281734	-1.69857	4.57256	-0.329712	0.3334	0.00848101	0.0156973	0.00166399	0.0038884
Unknown_Order	2.10679	1.68151	2.98528	1.58125	4.07614	0.337519	0.3506	0.0134337	0.0251716	0.00167775	0.00450514
Coriobacteriales	6.13807	5.85472	6.56923	0.839309	2.40357	0.30553	0.3622	0.00987622	0.0243306	0.00247099	0.00675678
Streptosporangiales	1.36199	1.99328	0.543899	-1.40713	3.91129	-0.306545	0.346531	0.00829748	0.0176403	0.00324967	0.00716593
Gammaproteobacteria_unclassified	0.863514	1.58891	0.185871	-1.2635	3.85862	-0.280049	0.3512	0.0156758	0.0295157	0.00420475	0.00890801
Xanthomonadales	5.4337	5.74798	4.99432	-0.684056	2.17458	-0.258314	0.362328	0.00663976	0.0174468	0.00369465	0.0093541
Bacillales	9.97986	10.1683	9.13242	-0.888464	2.51193	-0.30607	0.375925	0.000145893	0.000766563	0.00543437	0.0132506
Bdellovibrionales	0.750296	1.36176	0.0184345	-1.2578	3.81557	-0.282812	0.3464	0.0176537	0.0307829	0.00887077	0.0146207
FBP_unclassified	0.587111	1.25557	-0.0770139	-1.19883	4.11882	-0.251492	0.364527	0.0559369	0.0847712	0.0147263	0.0252892
Selenomonadales	7.23988	7.67441	6.56785	-0.961498	3.09029	-0.26451	0.390722	0.0164715	0.0383992	0.0146564	0.0297845
Candidatus_Moranbacteria_unclassified	-0.991825	-1.5982	-0.260815	1.33175	4.22147	0.27643	0.36	0.0650452	0.0909117	0.0201973	0.0303246
Acholeplasmatales	0.362626	0.95882	-0.175877	-1.24832	4.34875	-0.24611	0.375525	0.0530699	0.0820634	0.0195313	0.0314962
Fibrobacterales	0.402054	0.961484	-0.218868	-1.0636	3.90103	-0.230542	0.374325	0.0594247	0.0872064	0.0266624	0.0402388
LD1-PB3_unclassified	-1.10826	-1.70878	-0.459437	1.26047	4.23795	0.254344	0.3728	0.0731133	0.103084	0.0309626	0.0442869
SHA-26_unclassified	-1.1196	-1.73057	-0.47187	1.23867	4.28916	0.252824	0.372525	0.0762793	0.109166	0.0293543	0.0443865
Subgroup_17_unclassified	-1.04381	-1.59054	-0.431733	1.10954	4.19964	0.220242	0.382523	0.0869214	0.120992	0.0316479	0.0465042
Orbales	-1.05814	-1.62579	-0.398286	1.21954	4.37174	0.244897	0.376	0.0731039	0.101441	0.0347346	0.0491735
Halanaerobiales	1.02909	1.57265	0.459032	-0.953931	3.88207	-0.20501	0.3876	0.0674297	0.104016	0.031306	0.0502943
Subgroup_25_unclassified	-1.1442	-1.6829	-0.518475	1.13937	4.17303	0.231868	0.378524	0.0736485	0.106991	0.0351214	0.0506217
CK-1C4-49	-1.12458	-1.71021	-0.486152	1.16734	4.23787	0.24561	0.376325	0.0914629	0.124253	0.0373994	0.0525303
BJ-169_unclassified	-1.09055	-1.67015	-0.445017	1.19831	4.22902	0.236788	0.378124	0.0860759	0.117952	0.0378878	0.053685
Legionellales	0.656476	1.16672	0.191547	-1.00081	3.93148	-0.213196	0.393921	0.0836411	0.118811	0.0367645	0.0552743
Opitutae_unclassified	-1.14181	-1.72041	-0.500515	1.17923	4.28001	0.234821	0.375	0.0888253	0.118377	0.0435688	0.0594715
SPOTSOCT00m83_unclassified	-1.05433	-1.61791	-0.44598	1.17281	4.20915	0.231985	0.38	0.0931444	0.127965	0.0427023	0.0606585
Lineage_IV	-1.12414	-1.64906	-0.529276	1.13308	4.33994	0.235771	0.3828	0.0933963	0.130691	0.0428312	0.0610692
UA11_unclassified	-1.07251	-1.62998	-0.482452	1.09358	4.23927	0.225314	0.382723	0.099276	0.133451	0.0431759	0.0611005
Dehalococcoidia_unclassified	-1.1124	-1.65053	-0.509962	1.15273	4.28208	0.236686	0.3834	0.0951839	0.12741	0.0451573	0.0626102
X35	-0.466685	-0.968845	0.144575	1.16937	4.37012	0.230926	0.385523	0.10493	0.142281	0.0449393	0.0640146
Pla4_lineage_unclassified	-1.13258	-1.65368	-0.505727	1.10538	4.28549	0.222172	0.385123	0.101889	0.137935	0.0469428	0.064089
Cloacimonetes_unclassified	-1.14598	-1.72066	-0.487946	1.21723	4.26038	0.247436	0.3752	0.0752117	0.104734	0.0489724	0.0642043
Candidatus_Magasanikbacteria_unclassified	-1.07132	-1.61254	-0.450241	1.17217	4.2144	0.23946	0.377125	0.0946319	0.126531	0.0481371	0.0647625
Epsilonproteobacteria_unclassified	-1.10106	-1.61647	-0.474567	1.17691	4.25317	0.242844	0.3748	0.111479	0.146654	0.047637	0.0649128
vadinBA26	-1.13601	-1.66832	-0.539408	1.14232	4.25724	0.223138	0.3796	0.103241	0.139266	0.0466578	0.0655215
PYR10d3	-0.980605	-1.56584	-0.31675	1.22165	4.23874	0.248264	0.366727	0.0941141	0.124427	0.0506164	0.0657904
Clostridia_Incertae_Sedis	-1.109	-1.69668	-0.462696	1.2059	4.30141	0.240788	0.375	0.0921804	0.123231	0.0510533	0.0660478
D8A-2	-1.08773	-1.65615	-0.471556	1.13621	4.32368	0.226631	0.377	0.0847418	0.117212	0.0490545	0.0661265
Candidatus_Pacebacteria_unclassified	-1.09113	-1.65557	-0.461509	1.1308	4.24319	0.226105	0.378124	0.104862	0.137579	0.0499007	0.0662692
Thermomicrobiales	-1.1033	-1.66582	-0.519441	1.18663	4.2485	0.230713	0.3768	0.0923708	0.126765	0.0494896	0.0664865
Chthoniobacterales	0.364674	0.853981	-0.158705	-0.928213	3.71172	-0.211869	0.3894	0.0964512	0.129523	0.0476585	0.0670127
MSBL5	-1.13418	-1.72709	-0.477592	1.12958	4.29672	0.23373	0.380524	0.0944824	0.125697	0.051207	0.0683252
Nitriliruptorales	-1.05682	-1.59552	-0.493442	1.0669	4.20227	0.217517	0.3852	0.087439	0.123146	0.0503689	0.0686654
NB1-j	-1.04758	-1.59302	-0.45296	1.10138	4.17972	0.224286	0.383523	0.0915156	0.123725	0.0525279	0.0697469
AT-s3-28_unclassified	-1.04684	-1.61691	-0.447674	1.17242	4.25648	0.237534	0.378324	0.10968	0.143107	0.052671	0.0706884
Sva0071	-1.10234	-1.69088	-0.492594	1.18358	4.30035	0.235148	0.377724	0.102452	0.136486	0.0546139	0.0714204
Bacteroidia_Incertae_Sedis	-1.02364	-1.51614	-0.484906	1.07518	4.19456	0.216075	0.391322	0.089231	0.125623	0.0532751	0.0716913
Gammaproteobacteria_Incertae_Sedis	-1.09619	-1.62694	-0.479182	1.09265	4.29206	0.215717	0.3862	0.11799	0.158391	0.0523953	0.071819
S-BQ2-57_soil_group_unclassified	-1.09928	-1.65697	-0.486615	1.20493	4.20459	0.245081	0.374325	0.0961445	0.12919	0.0552882	0.0720004
Procabacteriales	-1.11839	-1.66464	-0.491401	1.11667	4.22716	0.228346	0.378924	0.108459	0.144693	0.0541734	0.0729231
Catenulisporales	-1.05368	-1.59688	-0.456112	1.05219	4.12835	0.21572	0.383723	0.0985581	0.136768	0.0541	0.0730663
KI89A_clade	-1.00538	-1.53883	-0.419154	1.08567	4.20906	0.222702	0.382124	0.0938786	0.128676	0.055061	0.0735801
Subgroup_11_unclassified	-0.961845	-1.45778	-0.401044	1.00785	4.0991	0.206627	0.3898	0.112587	0.152433	0.0551008	0.0738989
WS6_unclassified	-0.922456	-1.45439	-0.330337	1.12664	4.39645	0.229442	0.381124	0.105743	0.140175	0.056534	0.0757361
EMP-G18	-1.05026	-1.61172	-0.466018	1.10986	4.30208	0.223505	0.382	0.116375	0.153822	0.057859	0.076701
Thermophilales	-1.12997	-1.641	-0.539753	1.04571	4.35113	0.212511	0.3882	0.116231	0.156161	0.0588089	0.077059
Vampirovibrionales	-1.11528	-1.62098	-0.498489	1.14121	4.29283	0.222375	0.381924	0.123276	0.158338	0.0607541	0.0779904
TakashiAC-B11_unclassified	-1.1281	-1.64285	-0.536025	1.0995	4.20465	0.221274	0.383523	0.0957906	0.13182	0.0583881	0.0782825
HOC36	-1.08734	-1.63843	-0.484682	1.11465	4.29604	0.225604	0.3816	0.0934303	0.12784	0.0625447	0.079096
Candidatus_Adlerbacteria_unclassified	-1.09101	-1.60428	-0.533523	1.0568	4.24894	0.20866	0.385523	0.116997	0.156363	0.0588976	0.0802675
SAR202_clade_unclassified	-1.07672	-1.61476	-0.49429	1.07515	4.26504	0.223404	0.3814	0.137486	0.175371	0.0605596	0.0804477
Aminicenantes_unclassified	-1.0263	-1.57732	-0.465223	1.06006	4.24151	0.218477	0.385523	0.12925	0.165426	0.0620632	0.0821225
BD2-11_terrestrial_group_unclassified	-1.08233	-1.59453	-0.481316	1.09879	4.14032	0.231192	0.379924	0.123133	0.160453	0.0628783	0.0824908
Lineage_IIb	-1.09864	-1.60907	-0.529134	1.13938	4.32709	0.227072	0.3852	0.119227	0.15709	0.063463	0.083314
Subgroup_22_unclassified	-1.09498	-1.60529	-0.50252	1.03982	4.30617	0.202488	0.388922	0.125686	0.164493	0.0640963	0.0840862
Atribacteria_unclassified	-1.05296	-1.55419	-0.469752	1.03602	4.23548	0.221052	0.386323	0.12058	0.158295	0.06447	0.084523
195up	-1.07778	-1.61901	-0.472744	1.14797	4.32878	0.233273	0.381324	0.108264	0.144027	0.0660103	0.0849362
RsaHf231_unclassified	-0.887109	-1.464	-0.262678	1.10157	4.2373	0.231354	0.3854	0.113578	0.150514	0.0658242	0.0851405
Hydrogenophilales	-1.08849	-1.58757	-0.528163	1.1006	4.29431	0.21964	0.3884	0.113666	0.150769	0.0646502	0.0853986
GAL15_unclassified	-1.10746	-1.60323	-0.540678	1.02002	4.18986	0.206977	0.39832	0.129593	0.168421	0.0644668	0.0858476
Chloroflexi_unclassified	-1.04598	-1.5628	-0.460053	1.02881	4.27276	0.209273	0.394321	0.12726	0.165525	0.0651224	0.0861424
TM6_	-0.884652	-1.37	-0.35687	1.02493	4.25027	0.212313	0.389322	0.121868	0.160328	0.0640911	0.086382
Ignavibacteriales	-1.03122	-1.5164	-0.462128	1.00996	4.16656	0.211409	0.3878	0.118555	0.1571	0.0661937	0.0873082
PAUC43f_marine_benthic_group_unclassified	-1.08544	-1.60369	-0.478064	1.08401	4.2627	0.218382	0.389322	0.13864	0.178661	0.0678833	0.0874513
KD3-62	-1.0759	-1.59526	-0.513407	1.09372	4.21263	0.227612	0.387123	0.12015	0.153208	0.0698326	0.088722
Latescibacteria_unclassified	-1.05758	-1.55825	-0.455728	1.04198	4.25337	0.210006	0.385523	0.122029	0.161282	0.0690723	0.0896974
Bacteroidetes_Incertae_Sedis_unclassified	-1.155	-1.66415	-0.546123	1.12889	4.22722	0.228445	0.3826	0.116812	0.152596	0.0742384	0.0911635
Lineage_IIa	-1.03478	-1.58064	-0.459105	1.08086	4.27169	0.22103	0.383523	0.111299	0.147641	0.0741648	0.0920583
Desulfarculales	-1.08377	-1.61366	-0.530006	1.12169	4.28325	0.229953	0.382124	0.142116	0.181004	0.0721468	0.092311
4-Org1-14	-1.1141	-1.62742	-0.537075	1.08652	4.33032	0.213227	0.3844	0.131515	0.167383	0.0726219	0.0923237
Subgroup_21_unclassified	-1.12484	-1.6403	-0.559039	1.05653	4.25862	0.211081	0.384323	0.115779	0.150721	0.0733997	0.0927079
vadinHA49_unclassified	-1.01015	-1.52603	-0.452229	1.04945	4.26227	0.213686	0.3914	0.124997	0.16395	0.0709298	0.093312
CPla-3_termite_group	-1.10433	-1.57577	-0.513114	1.0887	4.23795	0.222835	0.389122	0.108858	0.147235	0.0724301	0.0936991
Entomoplasmatales	-1.03268	-1.50984	-0.453446	1.007	4.23128	0.199065	0.3956	0.146383	0.185471	0.0721834	0.0943904
Chthonomonadales	-1.02775	-1.51495	-0.440753	1.09249	4.16577	0.220399	0.3822	0.13066	0.164448	0.0775349	0.0951427
Acidobacteriales	0.142826	0.608966	-0.289475	-0.946027	4.19302	-0.19226	0.39792	0.115534	0.158296	0.0725497	0.0966501
AKAU4049_unclassified	-1.11177	-1.62537	-0.53909	1.09016	4.2108	0.219746	0.385323	0.148394	0.186069	0.0770486	0.0966941
WN-HWB-116	-1.03533	-1.54217	-0.487452	0.980804	4.29874	0.199645	0.396	0.127746	0.166058	0.0750066	0.0970733
Planctomycetales	2.3677	2.6435	1.9826	-0.606163	2.941	-0.168744	0.4088	0.049052	0.0802711	0.0687749	0.0975467
OPB41_unclassified	-1.10659	-1.6402	-0.506261	1.08768	4.27747	0.216755	0.387722	0.137178	0.175265	0.0772016	0.0978017
TSCOR001-H18	-0.917127	-1.39185	-0.36565	1.01691	4.30299	0.205605	0.3906	0.12587	0.167716	0.0774906	0.0978207
Sphaerobacterales	-1.04284	-1.54429	-0.485807	1.04423	4.28601	0.210761	0.386723	0.1442	0.181607	0.0778158	0.0985314
JG37-AG-4_unclassified	-0.983984	-1.45314	-0.465653	0.938848	4.17922	0.190544	0.39992	0.115291	0.157785	0.0741984	0.0996329
Order_III	-1.06645	-1.56929	-0.483284	1.01734	4.33506	0.199052	0.3944	0.139782	0.181018	0.0777321	0.0999684
B1-7BS	-1.05649	-1.53199	-0.518938	1.02892	4.21779	0.211748	0.387922	0.135346	0.174458	0.0791297	0.101258
Tectomicrobia_unclassified	-1.07293	-1.53263	-0.543227	0.992197	4.31726	0.197395	0.39972	0.144409	0.188912	0.0774565	0.101917
Obscuribacterales	-1.12724	-1.58073	-0.588128	1.05965	4.30536	0.214504	0.3882	0.135529	0.177356	0.0814204	0.103302
Thermales	-1.04401	-1.55447	-0.490287	1.07612	4.30454	0.218359	0.390922	0.123654	0.160219	0.0854577	0.104853
Holophagales	-1.08991	-1.5543	-0.529065	1.0241	4.26658	0.210042	0.389522	0.155987	0.196169	0.0825456	0.105214
B12-WMSP1	-1.10227	-1.56831	-0.51624	1.07872	4.30477	0.21376	0.393121	0.13374	0.167521	0.0869062	0.105404
Candidatus_Nomurabacteria_unclassified	-1.00639	-1.48139	-0.490021	0.972826	4.22402	0.202039	0.393321	0.139112	0.181151	0.0833868	0.107389
Caldilineales	0.313774	0.802175	-0.144796	-0.894407	4.19974	-0.184764	0.39812	0.147656	0.195417	0.0815573	0.108675
Bacteroidetes_VC2.1_Bac22_unclassified	-1.02203	-1.51135	-0.483652	0.957125	4.3172	0.184825	0.39952	0.142915	0.188672	0.0851282	0.110248
Bacteroidetes_vadinHA17_unclassified	-1.07744	-1.56956	-0.544639	1.05799	4.24606	0.210973	0.3916	0.150245	0.190625	0.0889569	0.111117
T2WK15B57	-0.903412	-1.38126	-0.366509	0.976945	4.33465	0.195896	0.3968	0.153149	0.194266	0.088678	0.111473
Candidatus_Azambacteria_unclassified	-1.08608	-1.57265	-0.531762	0.993089	4.25464	0.196538	0.3968	0.132513	0.169868	0.0896644	0.112247
Aerophobetes_unclassified	-1.07555	-1.4995	-0.529234	0.986596	4.271	0.200956	0.3972	0.147543	0.188669	0.0935738	0.114611
Bifidobacteriales	6.37349	6.55923	6.05727	-0.53815	2.77	-0.174386	0.420116	0.0548747	0.0982615	0.0776401	0.115226
Acidithiobacillales	-1.00139	-1.49756	-0.473106	0.974239	4.26514	0.197323	0.396921	0.134359	0.174251	0.0955755	0.118209
Armatimonadetes_unclassified	-0.936123	-1.43983	-0.394302	0.953539	4.23797	0.191797	0.4002	0.177567	0.223086	0.0933203	0.119291
Alphaproteobacteria_unclassified	0.734181	1.15299	0.321543	-0.8077	4.02748	-0.172467	0.4094	0.131465	0.181787	0.0892604	0.119844
Pla1_lineage	-1.06681	-1.53758	-0.51574	0.965173	4.26841	0.196687	0.396921	0.177586	0.219642	0.103366	0.127879
Salinisphaerales	-0.912262	-1.40627	-0.433943	0.96298	4.32766	0.189774	0.404719	0.145351	0.189331	0.102132	0.128906
Fusobacteriales	4.3315	4.46121	4.00289	-0.556681	2.94452	-0.156197	0.4216	0.00882434	0.0223747	0.0906964	0.128924
Opitutae_vadinHA64	-0.701867	-1.12107	-0.17022	0.907979	4.2424	0.176868	0.40032	0.183069	0.225571	0.103939	0.129772
Mollicutes_unclassified	-1.01334	-1.47713	-0.526842	0.966356	4.24152	0.19784	0.39952	0.169569	0.210902	0.108134	0.131025
Haloplasmatales	-0.956865	-1.42492	-0.443566	0.930263	4.28633	0.188676	0.403	0.189664	0.235713	0.10648	0.132626
Oligoflexales	0.284297	0.686479	-0.148847	-0.816153	4.09362	-0.169283	0.407718	0.165823	0.212052	0.103843	0.133582
SubsectionI	-0.989654	-1.43846	-0.477905	0.928399	4.22058	0.188022	0.395721	0.168938	0.213668	0.106211	0.134199
SBR2076_unclassified	-0.923642	-1.37798	-0.478586	0.916847	4.22052	0.190455	0.3978	0.174899	0.221304	0.107853	0.135332
Chloroflexales	0.153549	0.579777	-0.24873	-0.869691	4.11014	-0.178608	0.4018	0.174696	0.218456	0.106078	0.135807
UCT_N117	-0.966682	-1.40957	-0.49447	0.869702	4.30728	0.1768	0.4034	0.162777	0.21	0.108273	0.136277
SJA-15_unclassified	-0.808756	-1.26471	-0.359049	0.890014	4.21992	0.185449	0.4046	0.193842	0.238771	0.109807	0.138809
Euzebyales	-0.747905	-1.15781	-0.277578	0.896857	4.21691	0.183935	0.4072	0.178976	0.227029	0.112597	0.141559
Subgroup_5_unclassified	-0.877958	-1.2591	-0.437406	0.875236	4.1401	0.172809	0.4082	0.176913	0.223524	0.118669	0.147091
OM190_unclassified	-0.998712	-1.42044	-0.520951	0.889603	4.22974	0.182168	0.4016	0.193644	0.243545	0.119276	0.147146
Alphaproteobacteria_Incertae_Sedis	-0.81667	-1.23614	-0.362368	0.848372	4.2534	0.161173	0.409918	0.211211	0.261951	0.118463	0.148429
Phycisphaerales	-0.926534	-1.35599	-0.462022	0.873522	4.22216	0.178457	0.405519	0.170665	0.213997	0.12035	0.14886
M55-D21	-0.967402	-1.45002	-0.45696	0.9036	4.32696	0.183444	0.4038	0.188985	0.23453	0.124454	0.152827
TRA3-20	-0.859006	-1.30613	-0.398891	0.812769	4.15634	0.168088	0.4098	0.186574	0.232081	0.12584	0.153929
Subgroup_2_unclassified	-0.986149	-1.39693	-0.517836	0.878507	4.25344	0.174409	0.403919	0.197346	0.239494	0.127834	0.15473
Thermoanaerobacterales	-0.838182	-1.23099	-0.394782	0.925422	4.17486	0.187897	0.396521	0.208995	0.25545	0.126868	0.155964
TK10_unclassified	0.0491118	0.44358	-0.312807	-0.762756	4.16563	-0.151699	0.419116	0.210765	0.262426	0.133825	0.169026
MBA03	-0.857132	-1.2639	-0.387037	0.806819	4.24959	0.16539	0.4112	0.221653	0.270609	0.141943	0.171746
Actinobacteria_unclassified	3.52375	3.68746	3.16792	-0.465149	2.70546	-0.135001	0.4228	0.0475666	0.0832959	0.140676	0.182843
Ktedonobacterales	-0.898712	-1.30729	-0.497396	0.812087	4.25199	0.165611	0.416317	0.192914	0.243764	0.152259	0.184599
Glycomycetales	-0.655796	-1.08915	-0.20796	0.812549	4.48134	0.150792	0.4174	0.241092	0.297249	0.152253	0.186573
Bacilli_unclassified	0.665276	0.321208	1.0275	0.621651	3.99781	0.137366	0.426315	0.265114	0.321186	0.158032	0.196301
Thermoleophilia_unclassified	-0.904208	-1.26845	-0.483784	0.807277	4.15672	0.156984	0.417317	0.222382	0.275263	0.167931	0.198971
SHBZ1548	-0.9061	-1.31183	-0.4843	0.805459	4.22229	0.166827	0.4174	0.233515	0.285049	0.169626	0.204704
HTA4	-0.877192	-1.24306	-0.45484	0.742281	4.26036	0.146466	0.419116	0.250644	0.30244	0.174931	0.209079
Verrucomicrobia_unclassified	-0.841071	-1.18167	-0.489172	0.798658	4.13615	0.164781	0.412917	0.251125	0.302938	0.178694	0.211772
Herpetosiphonales	-0.765407	-1.11035	-0.393122	0.687345	4.19207	0.137977	0.4248	0.254454	0.310171	0.181708	0.216186
Thiotrichales	-0.874812	-1.25379	-0.451861	0.749296	4.25602	0.151352	0.4206	0.24144	0.299101	0.18642	0.220505
SC-I-84	0.0650745	0.466804	-0.311408	-0.693421	4.07937	-0.149663	0.4188	0.244911	0.298084	0.187748	0.222089
Desulfobacterales	-0.813721	-1.18812	-0.3944	0.785199	4.22151	0.155488	0.4196	0.279246	0.332072	0.191651	0.225056
JG30-KF-AS9	-0.902256	-1.24419	-0.525227	0.701168	4.23175	0.141704	0.4246	0.301688	0.35419	0.197341	0.231405
Armatimonadales	-0.104645	0.200759	-0.4513	-0.609095	4.07403	-0.127262	0.429514	0.25895	0.315354	0.203293	0.24351
SAR324_clade	-0.798476	-1.13862	-0.423301	0.664849	4.19937	0.136796	0.428714	0.263707	0.318709	0.205518	0.243827
Cyanobacteria_unclassified	-0.208409	0.0920337	-0.511697	-0.67563	4.20821	-0.135352	0.4296	0.261562	0.315487	0.20781	0.247041
BRC1_unclassified	-0.749887	-1.07346	-0.417784	0.601951	4.20479	0.121538	0.4342	0.244822	0.299478	0.213201	0.251748
Subgroup_7	-0.784989	-1.09471	-0.455331	0.622375	4.0974	0.126651	0.434313	0.298827	0.354771	0.226775	0.264985
Anaeroplasmatales	0.500104	0.799289	0.218276	-0.580538	3.98379	-0.12363	0.4342	0.295632	0.35618	0.225271	0.266696
Verrucomicrobiales	0.219323	0.51678	-0.104992	-0.63079	3.80902	-0.138896	0.427	0.274603	0.33394	0.23018	0.272075
Kallotenuales	-0.00915255	0.281608	-0.259825	-0.682027	4.29869	-0.135585	0.430114	0.31496	0.373582	0.232687	0.27468
Cardiobacteriales	-0.321548	-0.60141	-0.0235278	0.649384	4.17221	0.137348	0.431914	0.31401	0.366516	0.237506	0.275922
SR1_	-0.599334	-0.88585	-0.273059	0.622682	4.24488	0.126887	0.432114	0.320526	0.379443	0.238387	0.277906
Clostridia_unclassified	-0.392519	-0.688524	-0.0675575	0.567316	4.10484	0.115907	0.4334	0.316651	0.370755	0.244222	0.281847
Methylococcales	-0.7919	-1.11929	-0.447941	0.620754	4.20355	0.123722	0.433913	0.328904	0.385143	0.249602	0.287734
Rubrobacterales	-0.0634629	0.222423	-0.373012	-0.585858	4.1093	-0.12232	0.432913	0.300347	0.353946	0.24881	0.288347
NB1-n	0.603715	0.343737	0.871178	0.605401	3.80578	0.130424	0.4336	0.327786	0.389745	0.248603	0.291228
C178B	-0.7797	-1.08743	-0.433033	0.561483	4.26231	0.109933	0.443911	0.33876	0.390599	0.267374	0.303306
Desulfuromonadales	-0.685891	-0.982148	-0.374666	0.599157	4.20269	0.119422	0.439	0.303631	0.360429	0.261785	0.303522
Parcubacteria_unclassified	-0.710669	-1.00577	-0.415139	0.600321	4.18505	0.122698	0.438	0.33322	0.390341	0.270513	0.308144
Opitutales	-0.770534	-1.03491	-0.472275	0.562603	4.19124	0.115475	0.434313	0.324958	0.380393	0.269527	0.309631
Chlorobiales	-0.719022	-0.989292	-0.413442	0.606276	4.15342	0.123123	0.435	0.330239	0.386835	0.276816	0.317052
WCHB1-32_unclassified	-0.546366	-0.880201	-0.18855	0.580484	4.2806	0.110131	0.4442	0.346072	0.409709	0.27925	0.323122
MB-A2-108_unclassified	-0.00362911	0.269881	-0.297939	-0.495337	4.11418	-0.104209	0.448	0.325083	0.384848	0.290096	0.333941
JG30-KF-CM66_unclassified	-0.623932	-0.893153	-0.316552	0.556742	4.12167	0.11417	0.438	0.337462	0.396767	0.298422	0.336009
Rhodocyclales	0.0124065	0.267574	-0.223666	-0.483867	4.09792	-0.102575	0.4428	0.367816	0.426651	0.29699	0.339127
Limnochordales	-0.553775	-0.777113	-0.296829	0.455639	4.27762	0.0890919	0.45011	0.407221	0.463545	0.318187	0.36137
S085_unclassified	-0.630205	-0.87504	-0.389584	0.502982	4.09664	0.107702	0.441	0.364143	0.42174	0.320515	0.361776
Actinomycetales	5.58025	5.47491	5.7625	0.264249	2.3016	0.100192	0.4504	0.791086	0.830332	0.30248	0.361905
Bradymonadales	0.235466	0.439422	0.0211639	-0.469994	3.98294	-0.101035	0.4446	0.340519	0.399544	0.317613	0.362687
OPB35_soil_group_unclassified	-0.588778	-0.782368	-0.38097	0.42327	4.17103	0.0865614	0.45011	0.385731	0.447313	0.350198	0.393059
Nitrosomonadales	-0.0630303	0.13819	-0.274089	-0.414065	4.03079	-0.0895638	0.4558	0.375501	0.437604	0.348502	0.3936
Rickettsiales	0.0263455	0.186959	-0.101593	-0.44714	4.34911	-0.0926225	0.4536	0.425323	0.483428	0.35529	0.399828
Victivallales	0.286312	0.535096	0.0483875	-0.4241	4.06106	-0.0846088	0.45191	0.423497	0.482565	0.369476	0.414493
AKYG1722	-0.517266	-0.701536	-0.321538	0.367821	4.13309	0.0739644	0.46	0.441082	0.499892	0.373681	0.417794
Anaerolineales	-0.567588	-0.72527	-0.385512	0.355991	4.09487	0.0768737	0.4608	0.43046	0.492455	0.385265	0.430205
ML635J-21_unclassified	-0.447254	-0.645179	-0.224859	0.34968	4.1237	0.073542	0.458708	0.432151	0.493522	0.397155	0.440561
Gracilibacteria_unclassified	-0.464045	-0.599333	-0.29616	0.312045	4.21088	0.0652195	0.463	0.441569	0.506861	0.401769	0.448053
Deltaproteobacteria_unclassified	-0.721112	-0.930388	-0.518814	0.31758	4.41556	0.0629977	0.4682	0.422885	0.484015	0.412716	0.457402
Synergistales	-0.322409	-0.541179	-0.111802	0.334223	4.20693	0.0720883	0.460308	0.491076	0.551023	0.423214	0.466158
Bacteria_unclassified	2.40276	2.54744	2.22502	-0.290159	3.16767	-0.0734912	0.4556	0.401459	0.468992	0.415331	0.467846
SubsectionIV	-0.281435	-0.172727	-0.422001	-0.359126	4.29582	-0.071079	0.4628	0.457708	0.520723	0.435539	0.481387
S0134_terrestrial_group_unclassified	-0.444683	-0.55409	-0.328791	0.219604	4.32542	0.0431834	0.477305	0.455043	0.518912	0.444052	0.490895
Deferribacterales	-0.447711	-0.626586	-0.264358	0.265475	4.47445	0.0491063	0.474105	0.490624	0.547241	0.465295	0.510028
Gitt-GS-136_unclassified	-0.0827592	0.0272027	-0.222841	-0.227144	4.01809	-0.0486975	0.473705	0.440816	0.502864	0.474165	0.518791
Tepidisphaerales	-0.120949	0.00846414	-0.255744	-0.256722	4.07113	-0.0510685	0.471106	0.472349	0.533953	0.478424	0.520045
Mollicutes_RF9	5.23632	5.15735	5.40755	0.246557	2.85036	0.073844	0.465107	0.766505	0.811415	0.470549	0.526845
Vibrionales	-0.271682	-0.168368	-0.375471	-0.295428	4.60124	-0.0592268	0.470106	0.446713	0.507389	0.501115	0.54176
Bacteroidetes_unclassified	0.0213045	0.177322	-0.157084	-0.260922	4.01068	-0.0570151	0.472	0.493583	0.553473	0.502674	0.546225
Fimbriimonadales	-0.426818	-0.488707	-0.33938	0.191571	4.09312	0.0416882	0.476505	0.519835	0.579904	0.503961	0.547965
Subgroup_10	-0.345557	-0.319552	-0.375325	-0.0187199	4.05979	-0.00426131	0.4978	0.47597	0.53516	0.510621	0.551814
Ardenticatenales	-0.186036	-0.1406	-0.242355	-0.070236	4.17618	-0.0148889	0.4924	0.483539	0.54747	0.516873	0.560695
Nitrospirales	-0.220611	-0.12953	-0.32482	-0.133527	4.0644	-0.0326362	0.485303	0.501706	0.562461	0.525073	0.569764
Desulfurellales	-0.507319	-0.589666	-0.411661	0.167031	4.30145	0.0304787	0.485303	0.532109	0.590276	0.529293	0.5724
Longimicrobiales	0.014383	0.00193708	0.0300837	-0.0530286	4.24546	-0.00967513	0.495101	0.501673	0.564407	0.528615	0.572672
Methylophilales	-0.268825	-0.222138	-0.31658	-0.123401	4.07268	-0.0264432	0.4864	0.508961	0.568829	0.531018	0.573796
Oligosphaerales	0.772967	0.966452	0.561764	-0.228455	4.00708	-0.0463465	0.4728	0.557868	0.618934	0.534166	0.579255
Order_II	-0.365381	-0.302768	-0.443222	-0.0785238	4.08258	-0.017545	0.4898	0.546881	0.605669	0.54064	0.584561
PeM15	-0.448102	-0.463403	-0.430507	0.0315774	4.21755	0.00575979	0.4958	0.515785	0.574999	0.546869	0.590189
Betaproteobacteria_unclassified	-0.170235	-0.125606	-0.2068	-0.085385	4.15003	-0.0178541	0.49	0.502545	0.566211	0.547224	0.590471
C0119	-0.544601	-0.635476	-0.444971	0.131035	4.28147	0.0259737	0.4868	0.562609	0.623958	0.560462	0.603957
Proteobacteria_unclassified	-0.17007	-0.218467	-0.113478	0.0539935	3.9851	0.0115327	0.494301	0.531234	0.588874	0.562507	0.604271
Elusimicrobiales	-0.182783	-0.211864	-0.153995	-0.00328043	4.07744	-0.00052208	0.4997	0.546647	0.605871	0.57695	0.619612
Mycoplasmatales	0.801568	0.876342	0.703625	-0.191335	4.4133	-0.0398456	0.481504	0.6156	0.672905	0.626548	0.667523
Gastranaerophilales	2.35841	2.40921	2.28223	-0.0812868	3.78622	-0.0164285	0.491502	0.604617	0.664994	0.713216	0.74865
Corynebacteriales	10.2849	10.2908	10.2734	-0.0210596	2.17172	-0.00776814	0.4966	0.725696	0.77991	0.907778	0.922635

## Sheet: ST8 pigsty_suburbanhome_order
	rab.all	rab.win.City.of.Glostrup	rab.win.Pig.stable	diff.btw	diff.win	effect	overlap	we.ep	we.eBH	wi.ep	wi.eBH
Erysipelotrichales	8.9823	6.64611	12.9592	6.22356	2.08998	2.9191	0.00140002	1.17693e-41	1.40054e-39	3.82173e-31	8.97647e-29
Clostridiales	12.6218	11.1058	15.9492	4.76188	1.45983	3.16239	0.005399	1.88323e-65	4.24966e-63	8.59979e-31	1.02337e-28
WCHB1-41_unclassified	1.12286	-1.13764	4.87626	6.05496	3.74087	1.54167	0.0436	2.38888e-23	5.16919e-22	2.58779e-25	1.23774e-23
Rhodospirillales	5.61609	7.04774	1.1791	-5.83273	3.34164	-1.58662	0.0508	3.11502e-21	6.18201e-20	2.45851e-25	1.44638e-23
Rhodobacterales	7.11901	9.04987	3.93171	-5.27801	3.37177	-1.4706	0.0622	5.78096e-24	1.29061e-22	4.28724e-24	1.6727e-22
Rhizobiales	7.56439	9.1066	4.64524	-4.34168	2.7316	-1.44869	0.0693861	1.27384e-19	2.52651e-18	1.99973e-23	6.38508e-22
Mollicutes_RF9	2.09692	-0.282957	5.36145	5.68359	4.14572	1.30531	0.0671866	2.03746e-22	4.28692e-21	4.99197e-23	1.35938e-21
Lactobacillales	11.2315	10.0191	12.9195	2.87589	2.06547	1.3027	0.0718	7.65253e-28	2.55184e-26	4.9193e-23	1.40092e-21
Frankiales	4.49076	6.89188	0.428366	-6.21392	3.79215	-1.50217	0.0709858	4.69957e-23	9.78055e-22	1.13982e-22	3.00181e-21
Caulobacterales	5.95444	7.8107	2.93133	-4.92045	3.95996	-1.14299	0.0977804	1.9971e-14	2.5033e-13	6.7192e-21	1.43396e-19
Pasteurellales	3.8475	6.40473	1.04588	-5.20146	3.89589	-1.23556	0.0932	1.19674e-17	1.70024e-16	1.44813e-20	2.92483e-19
Firmicutes_unclassified	2.13198	-0.223231	4.55249	4.5771	3.83414	1.08911	0.1024	1.73453e-17	2.58947e-16	4.18548e-19	7.54438e-18
Solirubrobacterales	2.8994	5.29435	0.0936455	-4.83573	3.95651	-1.15704	0.114577	1.32666e-16	1.81831e-15	3.86191e-18	6.21733e-17
Micrococcales	10.1823	11.5645	8.55843	-2.90976	2.60385	-1.02812	0.133	6.08099e-13	6.59122e-12	1.73549e-17	2.89361e-16
Coriobacteriales	5.06148	3.39941	6.51016	3.36509	3.64317	0.839243	0.15	3.89419e-14	4.52921e-13	2.64068e-16	3.88539e-15
Acidimicrobiales	2.86447	5.29892	0.351056	-4.67383	4.24398	-1.01341	0.143	1.20786e-13	1.55196e-12	1.08159e-15	1.52898e-14
Deinococcales	3.64455	5.59459	1.53269	-3.8195	4.00889	-0.836958	0.170366	2.59737e-10	2.34027e-09	2.85447e-14	3.68207e-13
Propionibacteriales	6.04999	7.68941	4.41662	-2.99666	3.3934	-0.766634	0.1912	3.74019e-09	3.17228e-08	8.27408e-13	9.56678e-12
Gaiellales	1.72386	4.04413	-0.170877	-3.8406	4.56705	-0.764259	0.1946	1.20718e-09	1.10234e-08	9.91781e-12	9.36488e-11
Cytophagales	5.25895	6.39002	2.52491	-3.46793	4.61938	-0.680374	0.2086	4.50834e-08	3.04169e-07	2.07972e-11	2.04619e-10
Neisseriales	4.16301	5.50795	2.88707	-2.56694	3.51109	-0.628811	0.207359	5.08262e-07	3.02632e-06	4.70847e-11	4.32538e-10
Kineosporiales	1.48542	3.47596	-0.116515	-3.47737	4.35905	-0.712363	0.192561	2.6053e-07	1.50962e-06	1.02929e-10	8.61364e-10
Selenomonadales	5.13235	4.21236	6.46047	2.7874	3.9892	0.657633	0.2176	1.19263e-09	8.81442e-09	1.29732e-10	1.17497e-09
Unknown_Order	0.544375	-0.865102	2.8662	4.00294	4.805	0.750915	0.186363	4.66091e-08	2.61284e-07	4.90076e-10	3.53545e-09
Pseudomonadales	9.34924	9.89695	8.22586	-1.69552	2.43537	-0.613872	0.2424	9.91464e-08	7.3712e-07	2.43867e-09	1.95324e-08
Bacteroidales	5.95733	5.19468	6.7245	1.65978	2.64139	0.563386	0.239952	4.65902e-07	3.05362e-06	4.39458e-09	3.4002e-08
Gastranaerophilales	0.113199	-1.20279	2.16675	3.4101	4.2057	0.723008	0.192961	8.01993e-07	4.18282e-06	7.06366e-09	4.47338e-08
Pseudonocardiales	3.40524	4.79521	1.30109	-3.13341	4.47626	-0.611529	0.239352	6.47497e-07	4.02822e-06	6.30236e-09	4.67541e-08
Oceanospirillales	1.7017	3.20878	0.298874	-2.84302	4.38947	-0.578628	0.232354	3.72939e-06	2.16229e-05	8.62954e-09	6.20757e-08
Myxococcales	1.81818	3.50582	0.414982	-2.83048	4.13703	-0.610836	0.227	3.10202e-06	1.6739e-05	1.60329e-08	1.01109e-07
Burkholderiales	6.87168	7.39016	5.65696	-1.70039	2.91742	-0.505391	0.2602	1.19624e-05	6.3918e-05	5.3355e-08	3.73774e-07
SubsectionII	0.827133	2.57079	-0.424718	-2.94041	4.5518	-0.57132	0.24755	6.63372e-06	3.43847e-05	1.08333e-07	6.51073e-07
Xanthomonadales	5.68286	6.49791	4.91571	-1.77712	3.29601	-0.472953	0.2684	4.01712e-06	2.31493e-05	1.49142e-07	9.78872e-07
Spirochaetales	1.09798	-0.117532	2.6238	2.72186	4.39632	0.54217	0.252749	7.9217e-06	4.14359e-05	1.70106e-07	1.05264e-06
Sphingomonadales	7.4177	8.25894	5.9928	-2.11396	3.91136	-0.469901	0.282	7.39228e-05	0.000375669	4.53454e-07	2.90642e-06
Saccharibacteria_unclassified	5.05119	4.42848	5.67266	1.41997	3.17791	0.392031	0.2858	3.67976e-06	2.09908e-05	1.50983e-06	8.92198e-06
Enterobacteriales	5.67742	6.58574	4.96935	-1.53942	3.29958	-0.392257	0.2982	0.00886384	0.0255371	3.09871e-06	1.7798e-05
Rickettsiales	0.805484	2.39351	-0.17193	-3.15206	5.42805	-0.522906	0.284543	7.57857e-06	4.0518e-05	5.13879e-06	2.66648e-05
Desulfovibrionales	0.130632	-0.887317	1.3445	2.23696	4.3978	0.453601	0.2798	0.000236292	0.00087225	2.13728e-05	9.68404e-05
Chlamydiales	1.64251	0.847782	2.99057	2.67604	5.34792	0.442801	0.308538	0.000110403	0.000477266	3.41021e-05	0.000157729
JG30-KF-CM45	2.6928	3.77867	1.46147	-1.93613	4.38069	-0.383299	0.3126	0.00228369	0.00721827	5.92134e-05	0.000268861
Micromonosporales	1.28861	2.67627	0.452776	-2.04978	4.63672	-0.392582	0.317	0.00221784	0.00707521	0.000129344	0.000544061
Sphingobacteriales	5.97611	6.61652	4.94083	-1.46162	3.69944	-0.338679	0.329934	0.00899658	0.026781	0.000128588	0.000587697
Flavobacteriales	6.38393	6.84658	5.67309	-0.996846	2.80981	-0.300785	0.3354	0.0120137	0.0334043	0.000154986	0.00069418
Subgroup_6_unclassified	0.734566	1.77813	-0.212962	-1.91478	4.37774	-0.379032	0.320536	0.00362212	0.00996798	0.000186666	0.000733552
FBP_unclassified	0.715526	1.67328	-0.100743	-1.86459	4.45505	-0.371496	0.3178	0.00257493	0.00827125	0.000398754	0.00140122
Bdellovibrionales	0.760245	1.7089	-0.123011	-1.83868	4.27324	-0.384152	0.313937	0.00423661	0.0117166	0.000457702	0.00150273
Blastocatellales	0.671628	1.51456	-0.218851	-1.72799	4.20149	-0.357754	0.324735	0.00460105	0.0129654	0.000516673	0.00178235
SubsectionIII	0.413485	1.36401	-0.400546	-1.84052	4.43414	-0.362956	0.3212	0.00533791	0.0145176	0.000597885	0.00209474
Oligosphaerales	-0.541896	-1.27968	0.471032	1.76652	4.2501	0.370846	0.3168	0.00653898	0.0157988	0.00121441	0.00336533
Streptomycetales	2.84571	3.70199	1.82506	-1.57854	4.52384	-0.298785	0.3468	0.0128603	0.0314457	0.00111582	0.00385107
Bacteria_unclassified	1.3056	0.525785	2.10437	1.45475	3.9969	0.308942	0.3396	0.00606044	0.0158212	0.00129477	0.00420347
Bifidobacteriales	5.40851	4.86304	5.94115	1.30583	3.84778	0.307024	0.3604	0.00053077	0.00227519	0.00136398	0.00495296
Acidobacteriales	0.266297	1.01986	-0.354327	-1.78746	4.77041	-0.323136	0.35	0.00650643	0.0176034	0.00213051	0.00664079
NB1-n	-0.207569	-0.948305	0.746928	1.63006	4.26954	0.338634	0.338132	0.010486	0.0244148	0.00338286	0.00823839
Campylobacterales	1.69743	2.62871	1.0376	-1.6045	4.5282	-0.301314	0.354	0.0261172	0.0555309	0.00323548	0.00936676
KD4-96_unclassified	0.419846	1.15486	-0.2763	-1.4618	4.3331	-0.286732	0.353729	0.0211829	0.0471529	0.00465719	0.0123064
Alteromonadales	0.235062	0.96942	-0.389393	-1.67513	4.89667	-0.293601	0.358928	0.00706495	0.0193747	0.00530573	0.0130842
Solibacterales	0.30836	1.04522	-0.355708	-1.71092	4.93824	-0.303885	0.357928	0.0120919	0.0284737	0.00714525	0.017194
Gemmatimonadales	0.499046	1.19915	-0.125151	-1.43864	4.54835	-0.271233	0.366327	0.0373107	0.0717666	0.00798966	0.0196781
Anaeroplasmatales	-0.678553	-1.26446	0.110437	1.34462	4.08953	0.27825	0.3532	0.0228759	0.0501722	0.00933636	0.0212752
X35	0.573152	1.18842	0.0456041	-1.80411	6.47789	-0.254439	0.369326	0.000232765	0.000915837	0.00964319	0.0226347
Streptosporangiales	1.07527	1.8047	0.457627	-1.29182	4.69475	-0.250443	0.380124	0.0410581	0.081212	0.0130281	0.0301301
Actinomycetales	6.01104	6.41793	5.67052	-0.697063	3.07165	-0.189284	0.396121	0.17118	0.282458	0.0223569	0.0548159
Corynebacteriales	10.4587	10.7497	10.1558	-0.630989	2.71491	-0.205142	0.39832	0.0618442	0.137691	0.0255431	0.0619213
Vibrionales	0.00473694	0.538008	-0.527753	-1.22945	4.7332	-0.223909	0.39	0.0585279	0.102008	0.035296	0.0646591
Oligoflexales	0.248891	0.760407	-0.203108	-1.127	4.59328	-0.215164	0.391122	0.116432	0.175649	0.0499989	0.0867919
Victivallales	-0.652481	-1.18521	-0.0618993	1.10279	4.3292	0.217669	0.387	0.0955151	0.148917	0.0578247	0.0917403
SubsectionIV	-0.152065	0.338417	-0.613708	-1.11089	4.66565	-0.212917	0.397321	0.0895474	0.143747	0.0550088	0.0924711
Cyanobacteria_unclassified	-0.125314	0.293567	-0.508871	-1.17226	4.93495	-0.217154	0.3912	0.076625	0.127489	0.0694322	0.11047
Chromatiales	-0.0368272	0.391861	-0.444177	-1.12634	4.82184	-0.207407	0.4016	0.0812065	0.133115	0.0711025	0.112413
Opitutae_vadinHA64	-0.83621	-1.27902	-0.281807	0.974534	4.30149	0.196282	0.4022	0.134754	0.203418	0.0746236	0.117751
Alphaproteobacteria_unclassified	-0.352661	-0.83333	0.233319	0.95518	4.48021	0.187559	0.40192	0.130954	0.198538	0.0826104	0.125884
Bradymonadales	-0.671459	-1.11678	-0.129357	0.944006	4.23634	0.197503	0.40032	0.137233	0.199945	0.0867578	0.127049
Armatimonadales	-0.0847251	0.317568	-0.493926	-1.02474	4.50892	-0.195001	0.4104	0.124603	0.191534	0.0807769	0.127762
Subgroup_2_unclassified	-0.257066	0.106487	-0.630329	-1.1356	5.16796	-0.198397	0.409	0.0623359	0.108564	0.087305	0.134408
Glycomycetales	-0.846845	-1.28187	-0.299074	0.921812	4.35229	0.184007	0.403719	0.131247	0.193973	0.095956	0.139712
WS6_unclassified	-0.856217	-1.26545	-0.315867	0.953339	4.26657	0.193298	0.39992	0.146062	0.206552	0.100731	0.141982
PeM15	-0.192333	0.15763	-0.554483	-0.915916	4.51155	-0.178549	0.410518	0.151435	0.228373	0.0932009	0.145215
Acholeplasmatales	-0.830362	-1.25612	-0.304697	0.885468	4.22564	0.174179	0.404919	0.15542	0.223574	0.104521	0.151538
Mycoplasmatales	0.0205919	-0.470738	0.627421	0.959313	5.04704	0.168334	0.4178	0.166816	0.253577	0.0957156	0.152212
Deferribacterales	-0.851471	-1.27562	-0.325767	0.822932	4.25125	0.160243	0.409318	0.182129	0.256297	0.106509	0.154426
Obscuribacterales	-0.293124	0.0697549	-0.656132	-1.02896	4.81789	-0.191732	0.409	0.142904	0.211741	0.107523	0.162126
Elusimicrobiales	-0.808337	-1.19488	-0.303682	0.829379	4.21786	0.172307	0.407518	0.186383	0.259482	0.113772	0.165468
Rubrobacterales	-0.117759	0.239675	-0.427504	-0.846316	4.47884	-0.168045	0.415917	0.194938	0.279587	0.122476	0.182994
Candidatus_Moranbacteria_unclassified	-0.881464	-1.2497	-0.405002	0.783731	4.27806	0.164037	0.4214	0.196046	0.278198	0.126792	0.183237
RsaHf231_unclassified	-0.886468	-1.24781	-0.425862	0.862366	4.31728	0.16828	0.411118	0.212669	0.292948	0.135051	0.192818
Synergistales	-0.73297	-1.07225	-0.239629	0.813848	4.26032	0.160718	0.416917	0.177987	0.255643	0.144132	0.196694
MB-A2-108_unclassified	0.017246	0.340112	-0.31726	-0.806487	4.47182	-0.158395	0.417916	0.200685	0.285734	0.130491	0.198216
T2WK15B57	-0.89263	-1.26247	-0.44295	0.7815	4.27224	0.155641	0.4148	0.193062	0.266024	0.149316	0.200088
WCHB1-32_unclassified	-0.808514	-1.17985	-0.360854	0.805051	4.33646	0.157294	0.42	0.22843	0.317001	0.149478	0.210333
Planctomycetales	2.14609	2.47284	1.8595	-0.620108	3.93144	-0.132692	0.429914	0.323057	0.426443	0.145101	0.223556
PYR10d3	-0.928772	-1.27958	-0.471532	0.748684	4.23754	0.156837	0.420316	0.244652	0.329133	0.162098	0.223988
MBA03	-0.974664	-1.30685	-0.528482	0.868767	4.27639	0.17525	0.4132	0.204204	0.283131	0.165505	0.224989
TM6_	-0.247537	-0.0117634	-0.456791	-0.925196	5.29003	-0.160146	0.421	0.107928	0.17005	0.171437	0.238317
Nitriliruptorales	-0.942184	-1.2969	-0.533171	0.777182	4.18535	0.164123	0.4136	0.231606	0.308845	0.185105	0.243787
KI89A_clade	-0.884487	-1.20213	-0.455518	0.76932	4.24098	0.154884	0.417	0.250974	0.334571	0.186442	0.247859
Legionellales	0.349471	0.588787	0.121197	-0.719816	4.56345	-0.136782	0.4302	0.241423	0.332649	0.182103	0.252302
Subgroup_11_unclassified	-0.90541	-1.21101	-0.504392	0.661035	4.29129	0.137283	0.428714	0.257359	0.350214	0.192168	0.26177
Ignavibacteriales	-0.91556	-1.25504	-0.505117	0.711761	4.30186	0.143003	0.425515	0.248136	0.337761	0.199317	0.264818
Bacteroidetes_VC2.1_Bac22_unclassified	-0.908587	-1.20588	-0.518742	0.64451	4.24638	0.127619	0.433313	0.294168	0.376791	0.202922	0.270019
CK-1C4-49	-0.932937	-1.21936	-0.554888	0.664145	4.3003	0.133011	0.425515	0.272648	0.355998	0.207237	0.270594
Lineage_IIa	-0.973573	-1.28888	-0.593987	0.725795	4.31185	0.146969	0.4278	0.261969	0.347599	0.204845	0.274261
Betaproteobacteria_unclassified	-0.0359663	0.182949	-0.258803	-0.696102	4.49506	-0.127825	0.4342	0.258141	0.35607	0.199884	0.277761
possible_order_07	-0.961865	-1.28408	-0.549499	0.614321	4.35278	0.122466	0.4316	0.280611	0.371064	0.209384	0.278812
BRC1_unclassified	-0.88844	-1.17516	-0.497426	0.645646	4.31717	0.132461	0.4316	0.275324	0.359597	0.218425	0.28431
MSBL5	-0.934687	-1.22285	-0.587542	0.680657	4.30289	0.137692	0.428	0.267051	0.351827	0.218388	0.286842
Candidatus_Nomurabacteria_unclassified	-0.922056	-1.23415	-0.535232	0.619783	4.31251	0.129335	0.431	0.304294	0.389295	0.218124	0.287276
Clostridia_Incertae_Sedis	-0.858658	-1.1867	-0.470615	0.56684	4.27517	0.118309	0.4378	0.27569	0.371859	0.225388	0.290607
Desulfobacterales	-0.868786	-1.17017	-0.479512	0.62694	4.25566	0.130371	0.4306	0.309777	0.39653	0.222733	0.29245
SAR202_clade_unclassified	-0.951151	-1.24641	-0.566256	0.59572	4.28581	0.120628	0.434	0.29022	0.374262	0.227047	0.293625
M55-D21	-0.939091	-1.22591	-0.568376	0.669142	4.29593	0.130291	0.4284	0.283674	0.367729	0.228047	0.294432
vadinHA49_unclassified	-0.920124	-1.22612	-0.549571	0.640776	4.25899	0.131738	0.432913	0.274678	0.358438	0.229427	0.295016
Subgroup_21_unclassified	-0.89656	-1.16323	-0.573841	0.660513	4.22697	0.129907	0.432114	0.287143	0.370666	0.230116	0.295591
Thermoleophilia_unclassified	-0.946637	-1.22562	-0.619008	0.706635	4.28816	0.135177	0.427514	0.298573	0.385577	0.228657	0.295913
LD1-PB3_unclassified	-0.944464	-1.23485	-0.576089	0.683661	4.21483	0.136722	0.427914	0.268475	0.351944	0.231663	0.296549
Epsilonproteobacteria_unclassified	-0.958457	-1.2155	-0.586503	0.573108	4.26318	0.115139	0.4382	0.280552	0.3712	0.229136	0.298159
TSCOR001-H18	-0.873152	-1.1534	-0.482942	0.598628	4.27663	0.117578	0.434913	0.328834	0.409319	0.233063	0.30012
FFCH5909_unclassified	-0.973292	-1.24492	-0.587683	0.590969	4.32695	0.115904	0.4366	0.296271	0.388134	0.232903	0.302978
Fibrobacterales	-0.654143	-0.92416	-0.292527	0.567345	4.3263	0.111908	0.4406	0.273757	0.371545	0.230215	0.303508
SHA-26_unclassified	-0.895786	-1.19694	-0.51839	0.683359	4.28966	0.136922	0.4312	0.292705	0.38168	0.235472	0.304386
TakashiAC-B11_unclassified	-0.921947	-1.21409	-0.567703	0.649057	4.31467	0.133236	0.433913	0.296208	0.389467	0.235215	0.304747
Order_III	-0.954434	-1.23409	-0.599499	0.622361	4.30585	0.12634	0.434913	0.297395	0.388407	0.232294	0.305724
Chthoniobacterales	0.0269058	0.252609	-0.250578	-0.585274	4.32179	-0.112709	0.4372	0.303811	0.399653	0.228649	0.30648
Bacteroidetes_Incertae_Sedis_unclassified	-0.978541	-1.24654	-0.64696	0.610686	4.34813	0.119807	0.439712	0.294555	0.391728	0.235295	0.308988
SubsectionI	-0.942416	-1.24036	-0.596925	0.643245	4.25023	0.126423	0.4332	0.283509	0.376462	0.23669	0.310208
SM1A07_unclassified	-0.959321	-1.24548	-0.576586	0.610937	4.25479	0.126925	0.433713	0.30778	0.399262	0.237886	0.310612
BD7-11_unclassified	-0.917379	-1.1725	-0.552334	0.607234	4.32678	0.123853	0.4352	0.299562	0.393009	0.239966	0.312519
B1-7BS	-0.980014	-1.27477	-0.636868	0.656782	4.27782	0.131911	0.431114	0.300244	0.386518	0.246569	0.312908
SJA-15_unclassified	-0.852166	-1.16058	-0.464752	0.641236	4.34032	0.128781	0.4274	0.307098	0.396453	0.245862	0.315942
Subgroup_25_unclassified	-0.952814	-1.19427	-0.613902	0.59475	4.20873	0.125159	0.436	0.316465	0.409073	0.248454	0.319265
JG30-KF-AS9	-0.941673	-1.23849	-0.591503	0.583524	4.33712	0.114688	0.4412	0.307972	0.402764	0.247668	0.320144
Salinisphaerales	-0.905525	-1.18611	-0.577534	0.57522	4.27352	0.117764	0.439112	0.275989	0.363964	0.248311	0.32018
Chthonomonadales	-0.895355	-1.18432	-0.564521	0.55188	4.34705	0.110975	0.443911	0.305794	0.398802	0.248663	0.320268
Opitutae_unclassified	-0.935996	-1.2353	-0.569325	0.603665	4.40148	0.12076	0.4366	0.316804	0.41209	0.245242	0.320906
Candidatus_Pacebacteria_unclassified	-0.915606	-1.18836	-0.554084	0.609439	4.30205	0.126086	0.434113	0.310488	0.391125	0.259993	0.32814
Gammaproteobacteria_Incertae_Sedis	-0.957195	-1.24451	-0.57145	0.598121	4.31902	0.118741	0.4388	0.308701	0.402849	0.258741	0.328471
Puniceicoccales	-0.971705	-1.24869	-0.648383	0.555413	4.23957	0.108051	0.44	0.270309	0.358835	0.256755	0.328973
NB1-j	-0.974018	-1.22065	-0.674445	0.517594	4.32557	0.100058	0.445	0.319853	0.407946	0.258787	0.331949
KD3-62	-0.927428	-1.17047	-0.59735	0.549325	4.19991	0.113162	0.438112	0.324631	0.410059	0.262289	0.332784
Elev-16S-976	-0.925036	-1.20657	-0.575539	0.544467	4.29202	0.114576	0.4372	0.346592	0.437789	0.259396	0.334785
Candidatus_Magasanikbacteria_unclassified	-0.973016	-1.23173	-0.668381	0.538912	4.31911	0.100898	0.4422	0.325426	0.416467	0.261304	0.335954
Latescibacteria_unclassified	-0.920503	-1.20835	-0.567241	0.618949	4.28821	0.118467	0.4344	0.305234	0.39624	0.26926	0.337416
Subgroup_22_unclassified	-0.990486	-1.24677	-0.66225	0.591892	4.25114	0.121763	0.438512	0.326189	0.41729	0.271061	0.339623
NRB23	-0.94278	-1.18383	-0.627157	0.535294	4.28603	0.110221	0.439912	0.310544	0.40726	0.269939	0.339682
Pla1_lineage	-0.985554	-1.25316	-0.639837	0.621677	4.29585	0.123256	0.434313	0.351782	0.437067	0.271475	0.341391
WWE3_unclassified	-0.91826	-1.16327	-0.601044	0.527314	4.27462	0.10906	0.442711	0.299296	0.386858	0.27334	0.343605
Bacteroidia_Incertae_Sedis	-0.941608	-1.21199	-0.592792	0.547603	4.31053	0.113947	0.439112	0.330236	0.419412	0.275804	0.345041
34P16	-0.946349	-1.21029	-0.608186	0.538646	4.32257	0.100336	0.4424	0.339833	0.428485	0.280508	0.347171
Procabacteriales	-0.965141	-1.21409	-0.630661	0.567852	4.30543	0.109684	0.439912	0.328065	0.418139	0.279028	0.349255
Candidatus_Azambacteria_unclassified	-0.946173	-1.22049	-0.615486	0.556186	4.28868	0.109146	0.439912	0.32781	0.418109	0.280365	0.34971
Pla4_lineage_unclassified	-0.950638	-1.19919	-0.653472	0.569856	4.27828	0.112686	0.440512	0.316768	0.409334	0.278419	0.350413
Run-SP154	-0.945094	-1.19742	-0.661565	0.622034	4.19261	0.124274	0.4356	0.303264	0.397362	0.277518	0.350907
Candidatus_Campbellbacteria_unclassified	-0.930142	-1.20417	-0.599591	0.492385	4.33513	0.103316	0.446511	0.329147	0.426113	0.272788	0.350945
Bacteroidetes_vadinHA17_unclassified	-0.934331	-1.17972	-0.64366	0.608407	4.29344	0.116015	0.439712	0.357244	0.448031	0.284812	0.353534
Orbales	-0.791458	-1.06159	-0.463457	0.51752	4.36297	0.103616	0.4442	0.321111	0.414638	0.279421	0.353585
Herpetosiphonales	-0.731939	-0.981842	-0.401046	0.469598	4.28446	0.0944654	0.45011	0.322152	0.414474	0.279524	0.354981
Acidithiobacillales	-0.934413	-1.17383	-0.606819	0.484433	4.31297	0.0970413	0.44831	0.33722	0.435225	0.278348	0.356452
Vampirovibrionales	-0.942532	-1.20122	-0.60094	0.536047	4.25729	0.106896	0.440112	0.332469	0.425366	0.286449	0.358282
Syntrophobacterales	-0.906975	-1.17923	-0.578545	0.587937	4.34725	0.108421	0.4458	0.311993	0.406211	0.285207	0.359316
OM190_unclassified	-0.896849	-1.17536	-0.567964	0.55574	4.35433	0.111016	0.4432	0.356449	0.450536	0.282661	0.359558
Euzebyales	-0.72218	-0.95669	-0.438516	0.554795	4.15742	0.115742	0.439512	0.343921	0.430111	0.288543	0.359613
JTB23_unclassified	-0.966844	-1.23645	-0.654346	0.544883	4.24589	0.106288	0.4432	0.326297	0.41827	0.297962	0.363135
FCPU426_unclassified	-0.930102	-1.16997	-0.640796	0.538996	4.27267	0.108517	0.4462	0.359456	0.448881	0.288336	0.36323
Candidatus_Adlerbacteria_unclassified	-0.981619	-1.23642	-0.645438	0.548234	4.3155	0.1131	0.442112	0.35981	0.451762	0.29051	0.364413
Haloplasmatales	-0.852496	-1.15168	-0.483427	0.4941	4.40224	0.0949506	0.4482	0.344862	0.438444	0.292712	0.365948
Candidatus_Roizmanbacteria_unclassified	-0.918562	-1.17705	-0.605595	0.527443	4.24375	0.100784	0.445511	0.350492	0.441012	0.291197	0.366483
Thermales	-0.893655	-1.12798	-0.579173	0.460516	4.41743	0.0921174	0.45051	0.358407	0.452986	0.291084	0.369221
Clostridia_unclassified	-0.457249	-0.737221	-0.127924	0.4979	4.38618	0.0982233	0.4492	0.328293	0.427367	0.295289	0.370488
Verrucomicrobia_unclassified	-0.876264	-1.1174	-0.557627	0.537945	4.31111	0.103153	0.446711	0.332345	0.427138	0.294666	0.370572
Deltaproteobacteria_unclassified	-0.83447	-1.07387	-0.531979	0.469199	4.31197	0.0973707	0.4496	0.362956	0.455964	0.300318	0.3753
BJ-169_unclassified	-0.841142	-1.09955	-0.526635	0.512229	4.30164	0.101908	0.4478	0.358197	0.452118	0.296215	0.375992
HTA4	-0.896928	-1.13767	-0.590923	0.550303	4.23437	0.11079	0.4436	0.356226	0.440502	0.310377	0.376766
Sphaerobacterales	-0.888967	-1.12855	-0.589777	0.476456	4.29125	0.0929371	0.44751	0.35798	0.454799	0.294753	0.377526
Aquificales	-0.930518	-1.18274	-0.627434	0.538894	4.28853	0.108372	0.442911	0.390253	0.486483	0.304561	0.378628
Fimbriimonadales	-0.310777	-0.154508	-0.481591	-0.538914	4.45348	-0.105134	0.445911	0.369607	0.458993	0.300947	0.380604
Ktedonobacterales	-0.928419	-1.19786	-0.609321	0.508811	4.38624	0.100894	0.444311	0.361547	0.454833	0.312916	0.382616
Chloroflexi_unclassified	-0.871561	-1.10804	-0.578876	0.521751	4.29237	0.100387	0.4434	0.358925	0.452416	0.312761	0.387209
Thiotrichales	-0.791041	-1.01591	-0.501795	0.450916	4.27683	0.0882672	0.44991	0.360008	0.457055	0.312298	0.390422
Armatimonadetes_unclassified	-0.775829	-1.01278	-0.501641	0.465132	4.1539	0.0930612	0.44891	0.346332	0.446567	0.320541	0.39646
JG30-KF-CM66_unclassified	-0.646341	-0.889	-0.356465	0.467587	4.39589	0.0926992	0.449	0.325385	0.424845	0.316753	0.396781
Bacilli_unclassified	0.647446	0.415635	0.912022	0.473905	4.09529	0.0969633	0.44811	0.348779	0.44578	0.3162	0.397933
Kallotenuales	-0.178224	-0.00945334	-0.351822	-0.54512	4.61247	-0.10145	0.45231	0.373165	0.470535	0.315812	0.398323
Subgroup_5_unclassified	-0.807425	-1.04585	-0.518635	0.473701	4.26221	0.096848	0.45131	0.361742	0.456809	0.320197	0.399073
Halanaerobiales	0.045925	-0.277616	0.381163	0.537707	4.54047	0.103602	0.444911	0.35274	0.452869	0.319941	0.402598
Catenulisporales	-0.889712	-1.13673	-0.573656	0.46011	4.38597	0.0893564	0.45071	0.408207	0.502439	0.346484	0.417698
SC-I-84	-0.209175	-0.05587	-0.3993	-0.480615	4.47528	-0.0897597	0.455709	0.363366	0.46299	0.340185	0.423438
Limnochordales	-0.277433	-0.165261	-0.382534	-0.47237	4.6914	-0.087372	0.4542	0.379649	0.470962	0.3506	0.425836
AKYG1722	-0.67078	-0.891758	-0.394811	0.381213	4.28113	0.0811172	0.4574	0.375477	0.466283	0.353847	0.428698
Phycisphaerales	-0.849968	-1.03525	-0.646814	0.389042	4.36287	0.0753173	0.4574	0.418561	0.511014	0.361003	0.443668
SBR2076_unclassified	-0.819018	-1.0594	-0.548967	0.391256	4.39253	0.0739126	0.461108	0.401368	0.501354	0.366879	0.449126
SAR324_clade	-0.781109	-1.00581	-0.498106	0.441773	4.33486	0.0838055	0.455909	0.395848	0.487644	0.379321	0.455078
Tectomicrobia_unclassified	-0.872064	-1.09112	-0.616312	0.458277	4.33428	0.0919114	0.4572	0.425008	0.521419	0.384542	0.463555
C0119	-0.827213	-1.03511	-0.568517	0.343383	4.28238	0.0688671	0.461908	0.384081	0.486624	0.385965	0.465645
Methylococcales	-0.771397	-0.996292	-0.52345	0.403707	4.40564	0.0737668	0.462	0.409613	0.502237	0.403167	0.476507
Subgroup_17_unclassified	-0.84936	-1.02047	-0.632708	0.400304	4.27168	0.0779599	0.458908	0.428209	0.521054	0.407505	0.482736
D8A-2	-0.873455	-1.05933	-0.632217	0.38336	4.36738	0.0792649	0.458108	0.414062	0.511616	0.405331	0.484076
Parcubacteria_unclassified	-0.756708	-0.925893	-0.547632	0.354058	4.33319	0.0716247	0.462108	0.436394	0.537377	0.411249	0.488305
Proteobacteria_unclassified	-0.505155	-0.713423	-0.276395	0.341021	4.37707	0.071079	0.465307	0.446711	0.544775	0.408033	0.491467
Order_II	-0.380576	-0.262179	-0.529095	-0.242769	4.19028	-0.0484327	0.472905	0.447764	0.542222	0.420195	0.499199
Alphaproteobacteria_Incertae_Sedis	-0.780754	-0.949382	-0.55053	0.336983	4.42899	0.0663612	0.4656	0.434727	0.534002	0.419552	0.501147
Methylophilales	-0.422148	-0.320241	-0.50617	-0.386225	4.46776	-0.0711401	0.4624	0.420401	0.517272	0.420508	0.50324
Desulfuromonadales	-0.673391	-0.833901	-0.442158	0.308041	4.4366	0.0554402	0.469306	0.447415	0.549733	0.41695	0.503545
Aeromonadales	1.33814	1.03094	1.60293	0.430439	4.56297	0.0861544	0.4584	0.38763	0.495151	0.415005	0.511382
Gracilibacteria_unclassified	-0.551825	-0.710566	-0.348661	0.272668	4.36582	0.0524975	0.4694	0.455429	0.55138	0.426479	0.511863
Opitutales	-0.740045	-0.88333	-0.557005	0.282173	4.24966	0.0541735	0.4692	0.439981	0.541215	0.433956	0.513234
Subgroup_10	-0.621714	-0.83415	-0.383232	0.374057	4.29968	0.0683359	0.464307	0.471065	0.576067	0.432352	0.515917
SR1_	-0.5554	-0.702553	-0.388623	0.32992	4.2996	0.0659907	0.467	0.45181	0.545109	0.445511	0.521381
OPB35_soil_group_unclassified	-0.351569	-0.260233	-0.454869	-0.380397	4.46784	-0.0773752	0.459508	0.442002	0.540639	0.441479	0.52205
Verrucomicrobiales	-0.0445896	0.0329447	-0.141314	-0.319314	4.21164	-0.0607284	0.4676	0.458134	0.557856	0.437297	0.522936
Anaerolineales	-0.74083	-0.883667	-0.563779	0.347166	4.34876	0.0679748	0.462308	0.461657	0.559304	0.450504	0.527419
Longimicrobiales	0.017031	0.115382	-0.092014	-0.36646	4.53956	-0.067735	0.4666	0.480818	0.579279	0.443465	0.527807
ML635J-21_unclassified	-0.527744	-0.729748	-0.283777	0.254638	4.38655	0.0504602	0.474705	0.492123	0.59641	0.443849	0.533288
Cardiobacteriales	-0.0783923	-0.0165828	-0.155826	-0.334085	4.68149	-0.0636922	0.469506	0.476706	0.573051	0.449449	0.533676
Ardenticatenales	-0.486275	-0.633621	-0.284858	0.268772	4.46087	0.0501884	0.476105	0.462306	0.561135	0.45458	0.537403
Gammaproteobacteria_unclassified	0.118691	0.191004	0.0462659	-0.244198	4.46901	-0.0488583	0.472705	0.465039	0.56143	0.453141	0.537955
Subgroup_7	-0.711673	-0.885478	-0.507912	0.264429	4.34288	0.0544706	0.473305	0.517988	0.609258	0.476767	0.555388
Bacteroidetes_unclassified	-0.439207	-0.565023	-0.294756	0.227632	4.3786	0.0478148	0.473305	0.461191	0.563467	0.471696	0.557082
Chloroflexales	-0.324497	-0.299219	-0.34788	-0.23772	4.52594	-0.0467955	0.4744	0.451152	0.553591	0.47935	0.563511
Chlorobiales	-0.684023	-0.828344	-0.487402	0.242463	4.41976	0.0446147	0.477305	0.486485	0.584754	0.485354	0.564951
C178B	-0.621839	-0.776401	-0.448194	0.164801	4.50412	0.0309089	0.483903	0.51089	0.61011	0.490199	0.572482
Cellvibrionales	0.252385	0.334583	0.16497	-0.286688	4.94601	-0.050995	0.473705	0.52638	0.626008	0.488533	0.575006
Nitrospirales	-0.577288	-0.709073	-0.425381	0.12014	4.384	0.0238193	0.487	0.499668	0.597309	0.500461	0.582176
S085_unclassified	-0.678327	-0.843067	-0.479502	0.249865	4.43111	0.0475089	0.4774	0.542338	0.635333	0.504871	0.5877
Nitrosomonadales	-0.391442	-0.396605	-0.386327	-0.190453	4.41676	-0.037998	0.483303	0.516099	0.6075	0.510388	0.593229
Gitt-GS-136_unclassified	-0.334258	-0.371271	-0.289358	0.124778	4.10322	0.0262563	0.4854	0.491959	0.591898	0.511823	0.594243
TRA3-20	-0.557206	-0.629756	-0.467143	1.17378e-06	4.28458	8.15654e-06	0.5	0.52589	0.618771	0.518726	0.598846
Caldilineales	-0.256655	-0.219133	-0.297371	-0.107381	4.39434	-0.0220161	0.489	0.490057	0.592334	0.523329	0.60383
Rhodocyclales	-0.398018	-0.43008	-0.356364	0.00130873	4.3162	0.000353249	0.4997	0.523833	0.622508	0.528494	0.610039
Thermoanaerobacterales	-0.530278	-0.588934	-0.472204	-0.0258836	4.40009	-0.00601228	0.497301	0.537607	0.634469	0.537676	0.618401
TK10_unclassified	-0.475364	-0.538687	-0.405713	0.112432	4.38628	0.0239256	0.4874	0.537769	0.633705	0.544858	0.621917
Desulfurellales	-0.54997	-0.553429	-0.54366	-0.200064	4.47024	-0.0423357	0.4812	0.563212	0.65709	0.554389	0.633035
SHBZ1548	-0.618426	-0.674783	-0.545747	0.0361845	4.50822	0.00793092	0.496101	0.555971	0.653938	0.558537	0.638151
S0134_terrestrial_group_unclassified	-0.404964	-0.453115	-0.347851	-0.0727304	4.52813	-0.0140174	0.491902	0.520959	0.619955	0.572389	0.64647
Tepidisphaerales	-0.387934	-0.467026	-0.282225	0.0876164	4.19696	0.0170457	0.4902	0.525923	0.624298	0.57741	0.651776
Bacillales	9.39272	9.4902	9.04592	-0.162523	2.9044	-0.0501156	0.4772	0.320865	0.46262	0.671887	0.753825
Fusobacteriales	3.88945	3.8457	3.93535	0.140965	4.93067	0.0258527	0.487103	0.536815	0.642053	0.72231	0.788776
Actinobacteria_unclassified	3.1326	3.15178	3.11723	0.0477112	3.72301	0.00995523	0.4948	0.574518	0.67535	0.753809	0.81334

## Sheet: ST9 farmers_suburban_order
	rab.all	rab.win.City.of.Glostrup	rab.win.Farmers.Home	diff.btw	diff.win	effect	overlap	we.ep	we.eBH	wi.ep	wi.eBH
Erysipelotrichales	8.93336	6.91667	11.3222	4.36132	2.21045	1.89185	0.0133974	1.15578e-31	1.04406e-29	9.65475e-30	2.48757e-27
Mollicutes_RF9	2.86647	-0.0777688	5.29685	5.48603	3.20865	1.60632	0.0226	7.41209e-29	4.63341e-27	1.49901e-28	2.03317e-26
Clostridiales	12.6581	11.3576	14.3089	2.84744	1.61881	1.65866	0.0355929	1.7725e-37	2.52398e-35	3.21481e-27	2.90405e-25
Selenomonadales	6.24454	4.44992	7.7954	3.39563	2.67135	1.18383	0.056	3.95176e-20	1.33666e-18	1.67615e-24	1.03787e-22
Bacteroidales	6.9239	5.44798	8.6767	3.23269	2.50587	1.22871	0.0766	2.62319e-20	8.01495e-19	7.3497e-23	3.39881e-21
WCHB1-41_unclassified	1.25243	-0.886318	3.48886	4.41864	3.30391	1.26292	0.0652	1.16946e-20	3.73676e-19	1.13879e-22	5.03929e-21
Lactobacillales	11.3365	10.2647	12.3219	1.99089	1.72261	1.06942	0.105979	1.68261e-20	5.55262e-19	5.80162e-20	1.99448e-18
Spirochaetales	2.38222	0.129256	4.52519	4.18622	3.62638	1.07147	0.10138	8.79527e-16	1.84396e-14	1.90455e-19	5.80195e-18
Caulobacterales	6.47063	8.04999	5.17807	-2.86973	2.72056	-0.944139	0.137	1.02245e-10	1.56013e-09	4.10555e-17	1.07106e-15
Rhodospirillales	6.45378	7.3242	5.58101	-1.84452	1.92116	-0.858873	0.142971	1.30408e-07	1.50562e-06	2.60525e-16	6.00093e-15
Desulfovibrionales	1.30083	-0.696191	3.21549	3.92087	3.67127	0.956403	0.125775	2.85183e-14	5.46579e-13	3.1348e-16	6.86842e-15
Rhizobiales	8.18686	9.4049	7.25924	-2.12929	2.07321	-0.937122	0.154569	2.62815e-09	3.75463e-08	7.9771e-16	1.73957e-14
Coriobacteriales	5.11402	3.65035	5.99856	2.33835	2.96468	0.692271	0.174565	1.74109e-11	2.82285e-10	1.23163e-13	2.21268e-12
Aeromonadales	3.30113	1.25864	4.47597	3.15486	3.69587	0.769461	0.1818	1.07734e-12	1.93491e-11	2.00355e-13	3.53907e-12
Gastranaerophilales	0.569646	-0.932438	2.57273	3.353	3.90027	0.803009	0.159768	8.27474e-10	1.27553e-08	4.85614e-13	8.73625e-12
Firmicutes_unclassified	1.7783	0.0168153	3.09699	3.09016	3.91244	0.727995	0.1978	2.88798e-10	4.70061e-09	2.81483e-11	4.74998e-10
Unknown_Order	0.593773	-0.665662	1.7919	2.30994	3.87572	0.52157	0.2488	8.79451e-06	8.08333e-05	5.69412e-08	7.59471e-07
Bifidobacteriales	6.11893	5.12507	6.70092	1.71911	3.21825	0.475167	0.2832	8.52665e-08	1.19945e-06	3.46157e-07	4.43916e-06
Frankiales	6.32528	7.12766	5.80527	-1.31223	2.45611	-0.404485	0.2792	0.00598842	0.0288626	4.21724e-07	5.30218e-06
Micrococcales	11.217	11.8093	10.7795	-1.04977	2.04791	-0.41879	0.297141	0.00372336	0.0195502	1.98705e-06	2.21251e-05
X35	0.234835	1.47552	-0.854553	-2.99197	6.33438	-0.440816	0.278144	1.419e-07	1.81999e-06	4.65763e-06	4.23888e-05
Acholeplasmatales	-0.116365	-0.995659	1.17197	2.2757	4.33575	0.468249	0.2776	0.000340711	0.0021927	1.92651e-05	0.000155709
Bacteria_unclassified	1.83109	0.748587	2.68419	1.66413	3.70812	0.393347	0.3042	0.00027637	0.00187368	3.05031e-05	0.000240945
Rickettsiales	1.38733	2.63942	0.422412	-2.79468	5.50836	-0.453955	0.3086	0.000121694	0.000886488	4.9647e-05	0.000391444
Oligosphaerales	-0.102503	-0.96982	1.06154	1.90159	4.06382	0.407842	0.293541	0.00148986	0.00717904	7.7649e-05	0.000521333
Anaeroplasmatales	-0.15987	-0.962759	0.95013	1.8415	4.06465	0.391826	0.306	0.000754025	0.00432971	7.92195e-05	0.000558337
Bacillales	10.0114	9.73923	10.3051	0.612922	1.57861	0.319964	0.3262	6.13725e-05	0.000596863	7.61358e-05	0.000644016
Pasteurellales	5.9042	6.65737	5.23026	-1.1788	2.6175	-0.355697	0.3316	0.0383072	0.123346	0.000103405	0.00084027
Actinomycetales	5.97833	6.6562	5.6023	-1.03798	2.38635	-0.343901	0.3312	0.0851787	0.208103	0.000144362	0.00112159
Xanthomonadales	6.19248	6.73141	5.87982	-0.990817	2.65812	-0.306006	0.3408	0.00248658	0.0128439	0.000205098	0.00152226
Fibrobacterales	0.117532	-0.771525	1.08127	1.69751	3.97425	0.363203	0.3132	0.00360738	0.0131144	0.000433884	0.00231831
Alphaproteobacteria_unclassified	0.217097	-0.593929	1.29266	1.75712	4.24917	0.365534	0.318336	0.00305225	0.0135622	0.000479571	0.00271199
Campylobacterales	3.848	2.79231	4.27137	1.39924	3.67355	0.33552	0.345931	1.14164e-05	0.000115238	0.000465897	0.00308246
Obscuribacterales	-0.645814	0.2382	-1.43048	-2.00184	4.75953	-0.373714	0.328734	0.00165543	0.0087002	0.000774198	0.00404865
Rhodobacterales	8.83412	9.32393	8.29007	-1.08883	3.20511	-0.306321	0.3554	0.005394	0.028413	0.000704001	0.00466251
Flavobacteriales	7.2771	7.0974	7.49559	0.614706	1.91581	0.261074	0.35173	0.000278143	0.00222121	0.000804762	0.0051293
Subgroup_2_unclassified	-0.505075	0.290827	-1.1942	-2.0725	5.12899	-0.359325	0.338732	0.000708102	0.00448519	0.00164533	0.00726552
Halanaerobiales	0.823806	-0.0323822	1.66271	1.43745	4.29825	0.295825	0.3574	0.00610326	0.0264039	0.00261992	0.0126316
Victivallales	-0.25232	-0.937731	0.665023	1.46054	4.18906	0.297399	0.3416	0.0247796	0.0606437	0.00332355	0.0130275
Cellvibrionales	1.54023	0.563058	2.34882	1.48566	4.38022	0.297683	0.357528	0.00838479	0.0299041	0.002983	0.013156
Solirubrobacterales	5.14465	5.53486	4.57985	-0.810798	2.79394	-0.221529	0.3698	0.258515	0.441958	0.00274064	0.0148551
Bradymonadales	-0.206143	-0.836153	0.590283	1.38304	4.14142	0.288529	0.3542	0.0179813	0.0546257	0.00346765	0.0151367
SubsectionIII	2.3733	1.61117	2.95028	1.20804	4.01981	0.271616	0.3616	0.00420989	0.0203124	0.00359687	0.0173649
TM6_	-0.530231	0.213028	-1.23075	-1.82115	5.23714	-0.319764	0.35073	0.00598957	0.0175385	0.00782673	0.0225891
Corynebacteriales	10.6396	10.9899	10.4194	-0.621674	2.08566	-0.250898	0.380324	0.0459816	0.152843	0.00492552	0.0249658
JG30-KF-CM45	4.39914	4.04014	4.61073	0.746869	2.92378	0.208766	0.3906	0.00192743	0.0104986	0.0129562	0.0516893
NB1-n	-0.180468	-0.756194	0.491641	1.08906	4.24387	0.222646	0.390922	0.0439432	0.110186	0.0189896	0.0582449
Acidimicrobiales	5.16948	5.51193	4.79405	-0.638193	3.02794	-0.164093	0.397	0.437548	0.618269	0.018338	0.0691591
Gammaproteobacteria_unclassified	1.02467	0.402433	1.67393	1.0547	4.13199	0.219892	0.388122	0.0586456	0.149378	0.0280613	0.0816171
Mycoplasmatales	0.398371	-0.207087	1.06681	1.17957	4.74429	0.218081	0.397121	0.0928379	0.207054	0.0346077	0.0947116
SubsectionII	2.25106	2.77548	1.87488	-0.997075	4.31598	-0.199421	0.4012	0.195025	0.350448	0.0314399	0.0977676
Myxococcales	3.28017	3.74725	2.89741	-0.747955	3.75011	-0.168006	0.406119	0.279776	0.450443	0.0341152	0.10355
Propionibacteriales	7.53491	7.93869	7.31944	-0.494447	2.31468	-0.15232	0.412517	0.758459	0.863642	0.0385341	0.12295
Deinococcales	5.54116	5.85675	5.25696	-0.501549	2.84145	-0.138839	0.419	0.783959	0.880372	0.0554886	0.156882
Elusimicrobiales	-0.550194	-0.955256	-0.0113707	0.90993	4.25689	0.187717	0.404119	0.147804	0.260111	0.0826121	0.160701
Limnochordales	-0.298598	0.0572172	-0.678703	-0.998052	4.63929	-0.184236	0.407319	0.114851	0.226918	0.0809671	0.168692
Saccharibacteria_unclassified	4.90489	4.66001	5.05246	0.486924	2.78875	0.127498	0.4132	0.00376944	0.0200558	0.0654891	0.174811
Cardiobacteriales	-0.128353	0.227255	-0.47214	-0.817588	4.58057	-0.165102	0.419516	0.154313	0.269777	0.104149	0.197879
Thermoanaerobacterales	-0.70246	-0.354432	-1.07656	-0.92467	4.33394	-0.18471	0.4012	0.165935	0.282268	0.113937	0.201721
Fusobacteriales	4.43999	4.08847	4.60086	0.686907	3.66704	0.158378	0.422316	0.00256791	0.0153129	0.0837763	0.206613
TK10_unclassified	0.0682389	-0.358273	0.525782	0.853986	4.30929	0.171946	0.414117	0.195115	0.315359	0.126079	0.224834
TRA3-20	-0.757924	-0.422672	-1.16659	-0.782308	4.40935	-0.154785	0.416717	0.185634	0.314733	0.134468	0.231422
FBP_unclassified	1.63929	1.95283	1.37035	-0.752507	4.2954	-0.147531	0.422116	0.236764	0.395952	0.116926	0.233277
Neisseriales	5.46802	5.75704	5.17404	-0.438873	2.53451	-0.130276	0.4264	0.770884	0.870659	0.102652	0.235176
Caldilineales	0.471175	0.0509816	0.945914	0.782685	4.28611	0.158225	0.415717	0.178919	0.304598	0.134417	0.238205
Vibrionales	0.344012	0.738734	-0.0507886	-0.933971	5.13769	-0.156153	0.424	0.173654	0.319574	0.125469	0.245372
PeM15	0.0239054	0.359543	-0.291936	-0.880345	4.49984	-0.171178	0.415717	0.223234	0.353664	0.147589	0.246404
SHBZ1548	-0.812346	-0.455534	-1.20343	-0.828741	4.60621	-0.156839	0.420916	0.180863	0.31171	0.149741	0.255735
OPB35_soil_group_unclassified	-0.312597	-0.0454081	-0.596911	-0.747048	4.57306	-0.145824	0.4266	0.190922	0.321644	0.154053	0.267366
Acidobacteriales	0.961507	1.2486	0.728401	-0.85868	4.87947	-0.156538	0.427514	0.208241	0.364199	0.14934	0.274584
BJ-169_unclassified	-1.16026	-0.818339	-1.53795	-0.731584	4.32783	-0.142601	0.4242	0.215025	0.355629	0.169932	0.276594
Fimbriimonadales	-0.189006	0.0608009	-0.402458	-0.716886	4.44937	-0.137525	0.431	0.251996	0.389732	0.179543	0.290372
KD4-96_unclassified	1.72858	1.36421	2.10625	0.581396	4.17126	0.122337	0.4384	0.160431	0.306872	0.16009	0.29676
Orbales	-1.08932	-0.752894	-1.47062	-0.678886	4.32244	-0.131639	0.4304	0.249398	0.374415	0.202161	0.297835
Sphingobacteriales	6.96825	6.86905	7.10378	0.345374	2.46395	0.102672	0.4366	0.0179698	0.0739243	0.144264	0.299786
Actinobacteria_unclassified	3.68158	3.36295	3.81909	0.47679	2.99003	0.126611	0.432913	0.0137808	0.0560542	0.156658	0.303566
Candidatus_Campbellbacteria_unclassified	-1.2608	-0.967148	-1.5956	-0.674277	4.26997	-0.138514	0.4316	0.285269	0.423039	0.210961	0.3193
SubsectionIV	0.284717	0.541752	-0.000648338	-0.781226	4.78191	-0.146513	0.428914	0.227497	0.37722	0.192482	0.320454
JTB23_unclassified	-1.26839	-0.98117	-1.61823	-0.654208	4.26803	-0.129537	0.431114	0.265794	0.406413	0.2173	0.330587
D8A-2	-1.16504	-0.857181	-1.49206	-0.686396	4.4023	-0.134765	0.4302	0.240936	0.380393	0.224934	0.335234
FCPU426_unclassified	-1.25402	-0.997535	-1.56074	-0.583478	4.2872	-0.123378	0.432713	0.251274	0.398334	0.228774	0.340713
Lineage_IV	-1.264	-0.971658	-1.5912	-0.591998	4.25829	-0.118476	0.432513	0.263579	0.416491	0.223339	0.341582
Bdellovibrionales	1.65543	1.88941	1.50885	-0.602168	3.91911	-0.13117	0.433113	0.396623	0.564597	0.197847	0.345041
Syntrophobacterales	-1.21606	-0.934526	-1.51116	-0.594596	4.33404	-0.115842	0.4392	0.284365	0.426727	0.233082	0.347738
Chloroflexales	0.328465	-0.0373482	0.752887	0.604292	4.45435	0.120027	0.439512	0.28431	0.446747	0.216741	0.347781
Clostridia_Incertae_Sedis	-1.20548	-0.934311	-1.53588	-0.650807	4.28908	-0.124303	0.4372	0.308418	0.447374	0.234207	0.348161
NRB23	-1.24572	-0.942059	-1.58622	-0.637102	4.31486	-0.125933	0.434913	0.298516	0.430668	0.239517	0.349141
Procabacteriales	-1.24711	-0.958168	-1.56819	-0.627403	4.34191	-0.124709	0.437	0.298819	0.431186	0.244382	0.353173
SHA-26_unclassified	-1.2014	-0.907654	-1.5519	-0.62034	4.27611	-0.125057	0.434	0.302549	0.433404	0.250857	0.353232
Puniceicoccales	-1.23031	-0.956186	-1.55892	-0.619883	4.30159	-0.124053	0.4332	0.281047	0.426061	0.238282	0.355286
possible_order_07	-1.30286	-1.01724	-1.63642	-0.600351	4.35196	-0.117639	0.4356	0.309555	0.452001	0.2406	0.357012
Vampirovibrionales	-1.24115	-0.974337	-1.54996	-0.560583	4.2852	-0.111904	0.4374	0.283693	0.430984	0.245197	0.363578
Tectomicrobia_unclassified	-1.08297	-0.815666	-1.41051	-0.588288	4.3491	-0.122804	0.4356	0.329753	0.474415	0.242827	0.363633
Pla4_lineage_unclassified	-1.19718	-0.946333	-1.5062	-0.59046	4.35288	-0.11897	0.4384	0.286155	0.427112	0.252356	0.365545
Catenulisporales	-1.1586	-0.877408	-1.44983	-0.549116	4.35939	-0.111404	0.441312	0.289394	0.425677	0.257732	0.36928
Subgroup_17_unclassified	-1.14072	-0.881124	-1.41939	-0.625815	4.24716	-0.129534	0.4346	0.307721	0.457471	0.246559	0.370366
Run-SP154	-1.26727	-0.951824	-1.59566	-0.613503	4.2243	-0.126298	0.435513	0.321366	0.468538	0.255511	0.371299
Bacteroidia_Incertae_Sedis	-1.15325	-0.884052	-1.44878	-0.562442	4.24485	-0.118233	0.434913	0.325597	0.468353	0.249164	0.371324
Candidatus_Roizmanbacteria_unclassified	-1.26617	-0.991078	-1.6037	-0.616986	4.26531	-0.12367	0.433	0.296257	0.437255	0.265109	0.373645
Opitutae_unclassified	-1.28067	-1.02078	-1.56098	-0.591532	4.39711	-0.120917	0.437712	0.297656	0.436963	0.262996	0.374093
SM1A07_unclassified	-1.27309	-0.995623	-1.5924	-0.541158	4.37196	-0.112183	0.441712	0.296342	0.433763	0.266943	0.374116
WWE3_unclassified	-1.24817	-0.99668	-1.54161	-0.619224	4.30946	-0.119752	0.436	0.324044	0.470844	0.255316	0.378452
Sphaerobacterales	-1.0854	-0.838258	-1.38626	-0.572548	4.24046	-0.106922	0.4396	0.317676	0.463906	0.25986	0.378485
Elev-16S-976	-1.22499	-0.96608	-1.54356	-0.533679	4.27358	-0.104353	0.440712	0.302585	0.44862	0.263645	0.37921
Thermales	-1.14025	-0.884694	-1.42672	-0.619698	4.41583	-0.115469	0.439	0.304166	0.451919	0.259329	0.380694
BD7-11_unclassified	-1.24365	-0.97873	-1.53684	-0.587209	4.29747	-0.113655	0.437712	0.295989	0.435313	0.269722	0.381301
34P16	-1.2438	-0.949577	-1.54993	-0.603279	4.29677	-0.121794	0.4336	0.333814	0.472843	0.274475	0.390313
Subgroup_21_unclassified	-1.22616	-0.978839	-1.51739	-0.601944	4.29806	-0.120534	0.4402	0.321947	0.462442	0.270431	0.390809
Rhodocyclales	0.0857472	-0.204691	0.415255	0.53126	4.25971	0.110227	0.442711	0.303185	0.451792	0.257817	0.39095
Epsilonproteobacteria_unclassified	-1.23377	-0.957786	-1.53087	-0.606181	4.23378	-0.116878	0.435713	0.31303	0.458581	0.282346	0.397271
Aquificales	-1.22824	-0.966381	-1.52854	-0.599495	4.27389	-0.119252	0.4386	0.30336	0.451588	0.282942	0.397856
Deferribacterales	-0.776124	-0.994602	-0.494735	0.510865	4.45568	0.102267	0.44831	0.336759	0.47743	0.279323	0.398397
Subgroup_22_unclassified	-1.20579	-0.980916	-1.46123	-0.543287	4.24196	-0.112357	0.440112	0.321898	0.465446	0.277347	0.401091
Candidatus_Moranbacteria_unclassified	-1.21065	-0.965346	-1.49776	-0.5141	4.21539	-0.104667	0.443	0.330972	0.476368	0.281252	0.402771
Candidatus_Magasanikbacteria_unclassified	-1.22647	-0.972281	-1.50524	-0.544818	4.29726	-0.109132	0.439312	0.326982	0.474399	0.283263	0.404405
Candidatus_Azambacteria_unclassified	-1.21488	-0.982809	-1.50699	-0.530604	4.331	-0.108008	0.4416	0.331315	0.473582	0.288075	0.407333
4-Org1-14	-1.25642	-1.04297	-1.55022	-0.529431	4.28663	-0.110162	0.4452	0.314248	0.460902	0.290346	0.40791
Gammaproteobacteria_Incertae_Sedis	-1.23119	-0.980478	-1.51295	-0.514452	4.22087	-0.0999405	0.444311	0.337242	0.481599	0.289145	0.409402
Betaproteobacteria_unclassified	0.184571	0.357465	0.011297	-0.563194	4.5705	-0.114937	0.444111	0.322009	0.467198	0.277299	0.410865
Micromonosporales	2.54043	2.92055	2.37232	-0.508448	4.31002	-0.0985969	0.4466	0.630384	0.771277	0.252637	0.412091
Bacteroidetes_vadinHA17_unclassified	-1.1899	-0.94668	-1.48615	-0.513582	4.32868	-0.0983611	0.4456	0.366426	0.506971	0.292158	0.412417
Lineage_IIb	-1.18976	-0.948519	-1.48798	-0.474011	4.28388	-0.0977361	0.4492	0.339448	0.488141	0.291757	0.412907
OPB41_unclassified	-1.24569	-1.01467	-1.49936	-0.514782	4.33476	-0.0982413	0.4496	0.330635	0.474933	0.298861	0.413184
Thermomicrobiales	-1.23662	-1.00641	-1.49217	-0.4412	4.30336	-0.0926311	0.453109	0.339139	0.489406	0.292259	0.414575
Chromatiales	1.05289	0.59257	1.50214	0.657674	4.85522	0.122218	0.4434	0.31586	0.4846	0.263448	0.415416
FFCH5909_unclassified	-1.23388	-1.01016	-1.49115	-0.509027	4.28103	-0.106069	0.44831	0.348872	0.488374	0.298329	0.418849
TakashiAC-B11_unclassified	-1.22631	-0.985253	-1.52444	-0.58445	4.29024	-0.114976	0.435	0.347724	0.488685	0.304921	0.419287
Chlamydiales	1.4556	1.04371	1.8039	0.506096	4.13388	0.103636	0.444111	0.200734	0.357411	0.266753	0.420859
Candidatus_Adlerbacteria_unclassified	-1.23808	-0.996037	-1.4959	-0.564434	4.25404	-0.116905	0.440712	0.327498	0.484664	0.290571	0.420873
Alphaproteobacteria_Incertae_Sedis	-0.916107	-0.711562	-1.15843	-0.50868	4.33532	-0.101363	0.4486	0.353943	0.509824	0.290983	0.421371
MSBL5	-1.25699	-0.999802	-1.49055	-0.514497	4.24655	-0.102686	0.4462	0.328669	0.482598	0.301228	0.421879
Latescibacteria_unclassified	-1.16395	-0.948748	-1.41255	-0.511036	4.27474	-0.102187	0.444911	0.346311	0.494626	0.299584	0.422305
AKAU4049_unclassified	-1.24502	-1.02831	-1.49318	-0.492286	4.26913	-0.104104	0.4466	0.360076	0.511866	0.295775	0.422913
Bacteroidetes_Incertae_Sedis_unclassified	-1.24831	-1.02276	-1.5156	-0.556205	4.25471	-0.110669	0.4402	0.343741	0.487228	0.307111	0.423242
Acidithiobacillales	-1.10978	-0.883116	-1.37251	-0.51004	4.29323	-0.101318	0.45091	0.344457	0.489415	0.299197	0.424954
B1-7BS	-1.19789	-0.9927	-1.44343	-0.466862	4.25871	-0.0914002	0.45071	0.354496	0.496679	0.308208	0.42578
Subgroup_25_unclassified	-1.25219	-1.00778	-1.55383	-0.55013	4.29507	-0.116409	0.4372	0.37191	0.518357	0.303223	0.426806
Pseudonocardiales	5.06025	5.04497	5.08174	0.354352	3.08793	0.086926	0.446511	0.0780209	0.207449	0.252551	0.427164
Chloroflexi_unclassified	-1.09701	-0.888696	-1.33799	-0.490277	4.34751	-0.0987026	0.443911	0.348464	0.496768	0.301305	0.427657
LD1-PB3_unclassified	-1.22208	-1.01286	-1.45591	-0.479695	4.28437	-0.0963124	0.449	0.348676	0.506316	0.296503	0.427763
Desulfarculales	-1.2224	-0.993845	-1.48277	-0.551518	4.26862	-0.1086	0.439312	0.358769	0.496545	0.316614	0.42786
Thermophilales	-1.23452	-1.00563	-1.49347	-0.4855	4.26619	-0.101759	0.444911	0.361424	0.5176	0.291711	0.428962
Armatimonadetes_unclassified	-1.00448	-0.761044	-1.2711	-0.527055	4.30266	-0.102116	0.4436	0.375916	0.527659	0.302073	0.430976
BD2-11_terrestrial_group_unclassified	-1.2253	-1.007	-1.47504	-0.450852	4.17596	-0.0941566	0.4482	0.334753	0.483233	0.318279	0.434397
S-BQ2-57_soil_group_unclassified	-1.28519	-1.03353	-1.55984	-0.518215	4.22993	-0.105646	0.444711	0.361789	0.51157	0.310586	0.43448
C178B	-0.731678	-0.536092	-0.93927	-0.583154	4.61091	-0.113078	0.444111	0.298756	0.449607	0.304365	0.439493
AT-s3-28_unclassified	-1.2182	-0.995877	-1.48067	-0.480182	4.32444	-0.0920093	0.45131	0.349286	0.48904	0.319273	0.439572
HOC36	-1.22423	-0.99955	-1.49195	-0.505598	4.30935	-0.097374	0.446311	0.374397	0.528101	0.321945	0.444918
GAL15_unclassified	-1.27352	-1.04243	-1.5452	-0.462516	4.26792	-0.0896853	0.4548	0.378405	0.528441	0.323165	0.445884
SPOTSOCT00m83_unclassified	-1.22161	-0.981263	-1.48506	-0.452791	4.23413	-0.0919867	0.4516	0.365643	0.508132	0.327482	0.446489
SBR2076_unclassified	-0.99329	-0.782371	-1.2466	-0.501209	4.34008	-0.0973296	0.442	0.368615	0.51669	0.3251	0.448235
Cloacimonetes_unclassified	-1.25354	-1.02742	-1.49573	-0.478642	4.285	-0.0931218	0.4494	0.364632	0.519222	0.319259	0.448795
Bacteroidetes_unclassified	-0.0312241	-0.340009	0.306678	0.449602	4.33261	0.0941961	0.453709	0.333935	0.499958	0.310738	0.449891
Candidatus_Pacebacteria_unclassified	-1.22398	-1.00307	-1.45319	-0.4518	4.22564	-0.0880981	0.45011	0.348804	0.493303	0.32576	0.451118
SAR202_clade_unclassified	-1.21152	-1.02567	-1.46035	-0.495004	4.30749	-0.0969937	0.44791	0.38335	0.525623	0.327417	0.452752
B12-WMSP1	-1.19955	-0.962063	-1.44845	-0.491176	4.22149	-0.103178	0.4472	0.378629	0.525737	0.326417	0.453285
vadinBA26	-1.28232	-1.04032	-1.52508	-0.437591	4.2855	-0.0864653	0.449	0.41424	0.554441	0.344406	0.460179
NB1-j	-1.22958	-1.01927	-1.46627	-0.446714	4.27366	-0.0838892	0.45231	0.36392	0.517327	0.331526	0.460566
KI89A_clade	-1.17741	-0.982988	-1.3954	-0.443524	4.25501	-0.0904398	0.4508	0.366555	0.51675	0.339403	0.462972
Dehalococcoidia_unclassified	-1.22981	-1.04194	-1.4703	-0.407795	4.26418	-0.0827603	0.456909	0.382647	0.521579	0.344842	0.465643
UA11_unclassified	-1.24789	-1.06992	-1.45142	-0.446351	4.31462	-0.0869954	0.453909	0.367612	0.516588	0.339577	0.466138
Lineage_IIa	-1.21046	-1.0232	-1.4631	-0.508351	4.28152	-0.10193	0.447311	0.384047	0.532266	0.337899	0.468254
Chthonomonadales	-1.1657	-0.963872	-1.3872	-0.529528	4.24401	-0.102013	0.442711	0.377441	0.521431	0.355723	0.471831
Mollicutes_unclassified	-1.18832	-1.02115	-1.39304	-0.435074	4.31234	-0.0833196	0.452	0.386236	0.546123	0.332677	0.473724
Subgroup_6_unclassified	2.20278	1.94779	2.47401	0.455609	4.12204	0.0938083	0.4476	0.316648	0.475716	0.318773	0.474741
Synergistales	-0.634742	-0.850694	-0.394154	0.430327	4.26764	0.0872059	0.45071	0.369036	0.515245	0.344944	0.47509
Aerophobetes_unclassified	-1.19384	-0.995246	-1.41904	-0.408882	4.30922	-0.0823226	0.4572	0.396442	0.552689	0.338842	0.475882
Haloplasmatales	-1.03434	-0.816804	-1.27245	-0.510895	4.3448	-0.0954554	0.44851	0.37714	0.524387	0.35059	0.476095
Sphingomonadales	8.75293	8.5318	8.833	0.305079	2.71222	0.084342	0.455509	0.0233809	0.0952958	0.293016	0.476755
PAUC43f_marine_benthic_group_unclassified	-1.26188	-1.0686	-1.47051	-0.478754	4.36488	-0.0929419	0.453309	0.381389	0.526333	0.351862	0.476801
Holophagales	-1.23168	-1.03493	-1.43253	-0.453816	4.25569	-0.0907787	0.4518	0.382421	0.536914	0.354746	0.480232
Cyanobacteria_unclassified	0.380145	0.493128	0.26373	-0.556085	4.86715	-0.100582	0.453509	0.360542	0.510865	0.343214	0.48084
Hydrogenophilales	-1.20052	-1.0042	-1.42119	-0.378333	4.20727	-0.0781482	0.457908	0.382104	0.533517	0.357485	0.480936
vadinHA49_unclassified	-1.15054	-0.978768	-1.34721	-0.47671	4.35157	-0.0962544	0.44871	0.38507	0.53161	0.350563	0.48232
Gemmatimonadales	1.7829	1.36272	2.14513	0.48895	4.42431	0.100705	0.453	0.285523	0.45187	0.326556	0.48771
CPla-3_termite_group	-1.21434	-0.994041	-1.43227	-0.434434	4.26938	-0.0832162	0.4572	0.40468	0.56047	0.361786	0.489649
Subgroup_11_unclassified	-1.18246	-0.998682	-1.37417	-0.377028	4.22743	-0.0732633	0.458	0.398567	0.544984	0.370515	0.490877
Aminicenantes_unclassified	-1.21388	-1.0261	-1.44316	-0.457024	4.25369	-0.0929449	0.4538	0.413185	0.54679	0.374856	0.491231
Phycisphaerales	-1.02927	-0.8151	-1.23273	-0.517845	4.46326	-0.100173	0.449	0.377772	0.533966	0.357682	0.49167
PYR10d3	-1.18408	-0.991365	-1.4122	-0.431206	4.2299	-0.0846552	0.458708	0.401077	0.540314	0.37857	0.491717
Entomoplasmatales	-1.18146	-0.994417	-1.40712	-0.426732	4.25068	-0.0877693	0.455509	0.409782	0.560032	0.358781	0.491958
WN-HWB-116	-1.15661	-0.934537	-1.40208	-0.448823	4.25113	-0.0882395	0.453309	0.398483	0.53774	0.377834	0.492595
Pla1_lineage	-1.17587	-0.996443	-1.38737	-0.353583	4.2078	-0.0716339	0.4594	0.393926	0.544538	0.369504	0.493577
KD3-62	-1.23296	-1.02453	-1.45212	-0.491614	4.36886	-0.0946611	0.45	0.408828	0.552663	0.374726	0.494541
195up	-1.22993	-1.04762	-1.45373	-0.420243	4.26976	-0.0841002	0.45231	0.410082	0.559358	0.369617	0.494641
Nitriliruptorales	-1.16685	-0.997284	-1.35621	-0.36163	4.25069	-0.0785568	0.458108	0.409904	0.561608	0.364293	0.494858
Atribacteria_unclassified	-1.18437	-1.00564	-1.39276	-0.503689	4.28375	-0.100539	0.44811	0.408938	0.550685	0.365974	0.499892
Order_III	-1.19239	-1.01097	-1.40509	-0.39723	4.23265	-0.0846645	0.455509	0.431915	0.570332	0.376251	0.499954
Pseudomonadales	10.0614	10.1452	9.95789	-0.182252	1.85991	-0.0857061	0.457109	0.689505	0.825715	0.318524	0.503695
Sva0071	-1.26686	-1.05633	-1.46969	-0.382231	4.32924	-0.0782082	0.4572	0.412697	0.56023	0.383979	0.506082
Ignavibacteriales	-1.16648	-0.977712	-1.40025	-0.402234	4.34812	-0.0834273	0.456109	0.428416	0.566734	0.387268	0.507617
OM190_unclassified	-1.11426	-0.953509	-1.27809	-0.409559	4.21776	-0.0826268	0.455309	0.425357	0.574619	0.382394	0.511388
EMP-G18	-1.2098	-1.01411	-1.42523	-0.308407	4.28744	-0.0599899	0.4684	0.446551	0.592769	0.39026	0.520088
Bacteroidetes_VC2.1_Bac22_unclassified	-1.13857	-0.994237	-1.32184	-0.29052	4.35078	-0.0589739	0.468106	0.400152	0.549372	0.404551	0.530511
Subgroup_5_unclassified	-1.00711	-0.869737	-1.14102	-0.344738	4.26586	-0.0663097	0.466307	0.42046	0.575309	0.403354	0.532233
JG37-AG-4_unclassified	-1.13581	-0.980635	-1.32538	-0.302146	4.2678	-0.065098	0.464907	0.458707	0.60247	0.408357	0.532359
Candidatus_Nomurabacteria_unclassified	-1.17981	-1.02674	-1.37326	-0.413304	4.26159	-0.0838579	0.4602	0.448014	0.584584	0.412538	0.533353
Longimicrobiales	0.22921	0.385568	0.0658831	-0.457189	4.52722	-0.0912166	0.457708	0.401198	0.554841	0.390733	0.533402
SR1_	-0.656948	-0.519545	-0.816559	-0.404	4.332	-0.0828703	0.458708	0.43976	0.589155	0.414491	0.538899
Subgroup_10	-0.404246	-0.621376	-0.179216	0.325789	4.15896	0.0717145	0.467107	0.419501	0.573229	0.407395	0.540631
SAR324_clade	-0.849058	-0.718945	-0.993885	-0.343214	4.42222	-0.0627339	0.468306	0.40944	0.562761	0.420158	0.545204
S085_unclassified	-0.672799	-0.572286	-0.778837	-0.362829	4.34682	-0.0706969	0.4602	0.438291	0.58705	0.416185	0.545861
Nitrospirales	-0.242622	-0.502613	0.0602359	0.365548	4.33656	0.075339	0.459508	0.423762	0.568768	0.410505	0.548713
Salinisphaerales	-1.11911	-0.923081	-1.32782	-0.307368	4.35175	-0.0602068	0.4684	0.478954	0.620845	0.427732	0.549893
Chlorobiales	-0.740238	-0.626229	-0.86688	-0.34268	4.45364	-0.0692985	0.4654	0.452427	0.601663	0.427126	0.552498
SubsectionI	-1.1318	-0.981563	-1.31704	-0.294945	4.29141	-0.0563515	0.468306	0.436263	0.587801	0.426632	0.55266
Armatimonadales	0.406645	0.491564	0.333987	-0.339785	4.46191	-0.0648959	0.467107	0.460552	0.616469	0.411609	0.553229
Opitutales	-0.759104	-0.627928	-0.886821	-0.303139	4.19194	-0.0626094	0.468506	0.460273	0.61399	0.41329	0.553777
Herpetosiphonales	-0.908269	-0.790567	-1.00523	-0.267062	4.23973	-0.052937	0.4724	0.43507	0.598438	0.419464	0.553903
Thiotrichales	-0.949721	-0.821882	-1.09997	-0.273455	4.34722	-0.0551081	0.470906	0.484847	0.637151	0.421064	0.556259
Euzebyales	-0.906744	-0.751548	-1.09412	-0.364581	4.29416	-0.0732582	0.4614	0.458768	0.617747	0.422635	0.558903
Ardenticatenales	-0.24329	-0.453	0.00448426	0.333671	4.30664	0.0685987	0.465907	0.423884	0.58334	0.428226	0.559158
WS6_unclassified	-1.15347	-1.01054	-1.3196	-0.311114	4.354	-0.0583725	0.469106	0.45198	0.603076	0.429927	0.559501
M55-D21	-1.16862	-1.00725	-1.37368	-0.337068	4.46177	-0.0587256	0.4688	0.486423	0.623864	0.435264	0.561069
Proteobacteria_unclassified	-0.318173	-0.505726	-0.109447	0.322258	4.24287	0.0668834	0.464707	0.40965	0.564071	0.421821	0.561509
Methylococcales	-0.8772	-0.770431	-1.0125	-0.327335	4.4292	-0.0669009	0.467906	0.457184	0.597342	0.441969	0.565728
Subgroup_7	-0.813578	-0.666855	-0.982142	-0.29611	4.34531	-0.0573751	0.4718	0.458234	0.605702	0.454852	0.574769
Gaiellales	3.94106	4.27311	3.62944	-0.327026	3.67897	-0.0737507	0.4604	0.650465	0.786608	0.402544	0.575945
TSCOR001-H18	-1.09215	-0.916282	-1.25998	-0.296623	4.28611	-0.0572246	0.4706	0.486851	0.64168	0.444803	0.575987
Ktedonobacterales	-1.07965	-0.916384	-1.25496	-0.33126	4.37452	-0.0685079	0.465907	0.440758	0.58987	0.451957	0.576701
T2WK15B57	-1.17815	-1.07771	-1.28691	-0.263495	4.2452	-0.0564174	0.471906	0.472219	0.617875	0.452379	0.579937
Gitt-GS-136_unclassified	0.0308708	-0.111914	0.174851	0.249359	3.9366	0.0551348	0.4716	0.455642	0.606615	0.452069	0.588429
UCT_N117	-1.15867	-1.03167	-1.31252	-0.287321	4.2488	-0.0547054	0.469106	0.46847	0.618276	0.465397	0.590804
Chthoniobacterales	0.725022	0.50355	0.951039	0.324475	4.02313	0.075045	0.4624	0.412508	0.565824	0.457019	0.598167
Desulfuromonadales	-0.782391	-0.62631	-0.948147	-0.314009	4.4724	-0.0608899	0.471	0.490946	0.630469	0.474525	0.599053
C0119	-0.665221	-0.794214	-0.500892	0.222283	4.38988	0.0439879	0.475905	0.456295	0.608329	0.480462	0.604681
WCHB1-32_unclassified	-0.836769	-0.902668	-0.743774	0.243915	4.37768	0.0441872	0.476105	0.476997	0.627381	0.476754	0.60799
RsaHf231_unclassified	-1.14101	-1.0082	-1.28	-0.271287	4.3449	-0.0557936	0.469506	0.508406	0.646762	0.488018	0.608495
Oligoflexales	0.902562	0.997871	0.81152	-0.302668	4.47426	-0.063101	0.4704	0.491764	0.651768	0.469424	0.608514
Parcubacteria_unclassified	-0.760885	-0.692071	-0.833803	-0.203972	4.39277	-0.03925	0.4784	0.502922	0.654495	0.486521	0.618215
Verrucomicrobia_unclassified	-0.957899	-0.911756	-1.01652	-0.151476	4.21266	-0.0311242	0.482903	0.49758	0.642193	0.492157	0.627718
S0134_terrestrial_group_unclassified	-0.311456	-0.250994	-0.376753	-0.266696	4.43608	-0.0524579	0.4742	0.487199	0.649057	0.496308	0.630545
Desulfurellales	-0.428834	-0.370862	-0.519563	-0.328122	4.53211	-0.0625649	0.4708	0.479223	0.633338	0.501692	0.63196
SJA-15_unclassified	-0.98883	-0.930457	-1.06131	-0.147778	4.29074	-0.0290792	0.484	0.517833	0.670984	0.501463	0.633851
MB-A2-108_unclassified	0.427723	0.477712	0.375306	-0.259667	4.40576	-0.049481	0.473	0.557334	0.701438	0.500468	0.635312
Clostridia_unclassified	-0.539972	-0.494699	-0.594478	-0.167	4.44458	-0.0324198	0.484303	0.501051	0.656638	0.50836	0.6359
Rubrobacterales	0.383947	0.432988	0.330722	-0.247446	4.42967	-0.0464242	0.4728	0.561672	0.707909	0.502593	0.636461
Methylophilales	-0.138165	-0.0711532	-0.202305	-0.202406	4.47812	-0.0389015	0.480504	0.502268	0.657612	0.514531	0.637324
JG30-KF-CM66_unclassified	-0.699088	-0.65678	-0.743792	-0.214214	4.23744	-0.0435396	0.477305	0.514354	0.662084	0.507655	0.637616
Tepidisphaerales	-0.0690422	-0.206695	0.104574	0.289164	4.19237	0.0612781	0.4694	0.493424	0.650205	0.510904	0.639316
Verrucomicrobiales	0.422793	0.250918	0.604782	0.176919	4.01685	0.0376123	0.477704	0.482603	0.634105	0.506009	0.643265
Deltaproteobacteria_unclassified	-0.869814	-0.949804	-0.768234	0.186947	4.46281	0.0350471	0.4814	0.505764	0.668841	0.502649	0.64333
Opitutae_vadinHA64	-1.02262	-1.00479	-1.0435	-0.0388991	4.22339	-0.00767109	0.4962	0.489924	0.647974	0.504426	0.644419
BRC1_unclassified	-0.958343	-0.950449	-0.970516	-0.0204982	4.31709	-0.00421259	0.497101	0.514542	0.659129	0.516915	0.64497
Anaerolineales	-0.646882	-0.689511	-0.587914	0.0663295	4.17323	0.0158887	0.4914	0.497994	0.650407	0.511971	0.647762
SC-I-84	0.3258	0.132092	0.543558	0.209797	4.40981	0.0434621	0.476105	0.490033	0.642694	0.516286	0.648213
ML635J-21_unclassified	-0.491698	-0.480148	-0.511172	-0.162911	4.41937	-0.0324431	0.4838	0.516195	0.669201	0.520827	0.651074
Glycomycetales	-0.963146	-1.00052	-0.915518	0.106644	4.48085	0.0222172	0.488302	0.508598	0.655003	0.521893	0.652621
Thermoleophilia_unclassified	-1.02652	-0.973256	-1.09203	-0.148378	4.24408	-0.0297011	0.484503	0.52843	0.675471	0.531296	0.656758
Bacilli_unclassified	0.534676	0.63052	0.440962	-0.231057	4.14389	-0.0509233	0.4768	0.540067	0.694535	0.531976	0.664472
Gracilibacteria_unclassified	-0.498067	-0.465875	-0.537173	-0.071456	4.24925	-0.0161711	0.4924	0.534228	0.676417	0.542116	0.665401
Desulfobacterales	-1.01765	-0.975046	-1.07288	-0.105234	4.32807	-0.0244982	0.4874	0.537405	0.678862	0.542689	0.667999
JG30-KF-AS9	-1.01706	-0.998205	-1.04338	-0.0973419	4.26988	-0.0217643	0.4894	0.533641	0.682482	0.555191	0.674169
HTA4	-1.02353	-0.980703	-1.07498	-0.0964671	4.3415	-0.0163355	0.491	0.528405	0.679138	0.555026	0.679629
Order_II	-0.0883609	-0.0593774	-0.128489	-0.105909	4.05234	-0.0202019	0.488302	0.534599	0.684984	0.556564	0.686567
MBA03	-1.08059	-1.03464	-1.1262	-0.107428	4.24263	-0.0235338	0.487502	0.526457	0.678788	0.561659	0.687552
AKYG1722	-0.60339	-0.60413	-0.602475	-0.0222322	4.29071	-0.00618634	0.497101	0.558836	0.704547	0.5694	0.696657
Nitrosomonadales	0.0784492	-0.0980707	0.256607	0.101544	4.24491	0.0194793	0.488502	0.537915	0.684735	0.57269	0.701901
Blastocatellales	1.88323	1.74474	2.01991	0.218631	3.82394	0.0492832	0.475905	0.473335	0.628906	0.573315	0.707519
Legionellales	1.02443	0.764603	1.27971	0.253726	4.55729	0.0502039	0.4748	0.503986	0.662486	0.579852	0.708114
Kallotenuales	0.322197	0.220982	0.428546	0.144487	4.66529	0.0271198	0.4846	0.555014	0.706114	0.591043	0.721943
Streptomycetales	3.79647	3.95795	3.66642	-0.148875	3.72461	-0.0338928	0.480704	0.580348	0.734996	0.661732	0.783013
Kineosporiales	3.67879	3.73133	3.64711	-0.148796	3.51335	-0.0299635	0.4824	0.478529	0.647295	0.690576	0.803511
Solibacterales	1.46233	1.2639	1.63646	0.0343861	4.79565	0.00647537	0.4966	0.617347	0.757061	0.714991	0.815734
Alteromonadales	1.28743	1.13047	1.41533	0.0517694	5.31784	0.00790033	0.495901	0.648595	0.775417	0.717398	0.819709
Planctomycetales	2.73588	2.6793	2.76814	-0.0365688	3.09311	-0.0101898	0.495	0.386834	0.555887	0.734792	0.830906
Streptosporangiales	2.13662	2.05801	2.19271	0.0260706	4.16039	0.0058317	0.497	0.547244	0.706834	0.743457	0.84107
Oceanospirillales	3.42226	3.46942	3.35279	-0.00700155	3.99441	-0.00195194	0.4993	0.559803	0.722252	0.804905	0.883529
Burkholderiales	7.64151	7.65607	7.61604	0.00530621	2.01604	0.0022391	0.4987	0.841843	0.913795	0.878274	0.932894
Cytophagales	6.64109	6.6557	6.6308	-0.0396409	2.77075	-0.0109166	0.494	0.15097	0.328089	0.890967	0.939508
Enterobacteriales	6.74873	6.84859	6.65116	0.0319222	3.16226	0.00746768	0.4954	0.061877	0.187295	0.912886	0.953637

[truncated: 3 more sheets: ST10 pigsty_farmershome_genus, ST11 pigsty_suburbanhome_genus, ST12 farmers_suburban_genus]
